# Supplementary material for: Ethyl N-(2-acetyl-3-oxo-1-phenyl­but­yl)carbamate
Source: Acta Crystallogr Sect E Struct Rep Online. 2013 Sep 12;69(Pt 10):o1529. doi: 10.1107/S1600536813024884 (PMC3790398; doi:10.1107/S1600536813024884)
Supplement: Supplementary file 1 [file e-69-o1529-sup1.cif]

##############################################################################
#                                                                            #
# This CIF contains the data in a paper accepted for publication in          #
# Acta Crystallographica Section E. It conforms to the requirements of       #
# Notes for Authors for Acta Crystallographica Section E, and has been       #
# peer reviewed under the auspices of the IUCr Commission on Journals.       #
#                                                                            #
# Full details of the Crystallographic Information File format               #
# are given in the paper "The Crystallographic Information File (CIF):       #
# a New Standard Archive File for Crystallography" by S. R. Hall, F. H.      #
# Allen and I. D. Brown [Acta Cryst. (1991), A47, 655-685].                  #
#                                                                            #
# The current version of the core CIF dictionary is obtainable from          #
# ftp://ftp.iucr.org/pub/cif_core.dic.                                       #
#                                                                            #
# Software is freely available for graphical display of the structure(s)     #
# in this CIF. For information consult the CIF software page                 #
# http://www.iucr.org/resources/cif/software.                                #
#                                                                            #
# This file may be used for bona fide research purposes within the           #
# scientific community so long as proper attribution is given to the journal # 
# article from which it was obtained.                                        #
#                                                                            #
##############################################################################
data_I
_audit_creation_method     'SHELXL97'
_chemical_name_systematic
;
Ethyl <i>N</i>-(2-acetyl-3-oxo-1-phenylbutyl)carbamate
;
_chemical_name_common     ?
_chemical_formula_moiety     'C15 H19 N O4'
_chemical_formula_sum     'C15 H19 N O4'
_chemical_formula_iupac     'C15 H19 N O4'
_chemical_formula_weight     277.31
_chemical_melting_point_gt     421
_chemical_melting_point_lt     422
_symmetry_cell_setting     triclinic
_symmetry_space_group_name_H-M     'P -1'
_space_group_name_Hall     '-P 1'
loop_
    _symmetry_equiv_pos_as_xyz
    'x, y, z'
    '-x, -y, -z'
_cell_length_a     5.392(2)
_cell_length_b     9.204(2)
_cell_length_c     15.841(6)
_cell_angle_alpha     81.58(2)
_cell_angle_beta     81.98(2)
_cell_angle_gamma     89.13(3)
_cell_volume     770.1(4)
_cell_formula_units_Z     2
_cell_measurement_reflns_used     25
_cell_measurement_theta_min     31.57
_cell_measurement_theta_max     34.89
_cell_measurement_temperature     295(2)
_exptl_crystal_description     'prism'
_exptl_crystal_colour     'colourless'
_exptl_crystal_size_max     0.50
_exptl_crystal_size_mid     0.21
_exptl_crystal_size_min     0.10
_exptl_crystal_density_diffrn     1.196
_exptl_crystal_density_meas     ?
_exptl_crystal_density_method     'not measured'
_exptl_crystal_F_000     296
_exptl_absorpt_coefficient_mu     0.714
_exptl_absorpt_correction_type     psi-scan
_exptl_absorpt_process_details     '(North <i>et al.</i>, 1968)'
_exptl_absorpt_correction_T_min     0.76
_exptl_absorpt_correction_T_max     0.92
_exptl_special_details     ?
_diffrn_ambient_temperature     295(2)
_diffrn_radiation_type     'CuK\a'
_diffrn_radiation_wavelength     1.54184
_diffrn_radiation_source     'fine-focus sealed tube'
_diffrn_radiation_monochromator     'graphite'
_diffrn_measurement_device_type     'Enraf--Nonius CAD-4'
_diffrn_measurement_device     '\k-geometry diffractometer'
_diffrn_measurement_method     'non-profiled \w-scans'
_diffrn_reflns_number     4976
_diffrn_reflns_av_R_equivalents     0.0220
_diffrn_reflns_av_sigmaI/netI     0.0362
_diffrn_reflns_theta_min     2.85
_diffrn_reflns_theta_max     74.88
_diffrn_reflns_theta_full     74.88
_diffrn_measured_fraction_theta_max     0.997
_diffrn_measured_fraction_theta_full     0.997
_diffrn_reflns_limit_h_min     -3
_diffrn_reflns_limit_h_max     6
_diffrn_reflns_limit_k_min     -11
_diffrn_reflns_limit_k_max     11
_diffrn_reflns_limit_l_min     -19
_diffrn_reflns_limit_l_max     19
_diffrn_standards_number     2
_diffrn_standards_interval_count     150
_diffrn_standards_interval_time     ?
_diffrn_standards_decay_%     3
_refine_special_details
;
 Refinement of <i>F</i>^2^ against ALL reflections. The weighted
 <i>R</i>-factor <i>wR</i> and goodness of fit <i>S</i> are based on
 <i>F</i>^2^, conventional <i>R</i>-factors <i>R</i> are based on <i>F</i>,
 with <i>F</i> set to zero for negative <i>F</i>^2^. The threshold expression
 of <i>F</i>^2^ > \s(<i>F</i>^2^) is used only for calculating
 <i>R</i>-factors(gt) <i>etc</i>. and is not relevant to the choice of
 reflections for refinement. <i>R</i>-factors based on <i>F</i>^2^ are
 statistically about twice as large as those based on <i>F</i>, and
 <i>R</i>-factors based on ALL data will be even larger.
;
_reflns_number_total     3176
_reflns_number_gt     2057
_reflns_threshold_expression     I>2\s(I)
_refine_ls_structure_factor_coef     Fsqd
_refine_ls_matrix_type     full
_refine_ls_R_factor_all     0.0998
_refine_ls_R_factor_gt     0.0677
_refine_ls_wR_factor_gt     0.1991
_refine_ls_wR_factor_ref     0.2308
_refine_ls_goodness_of_fit_ref     1.044
_refine_ls_restrained_S_all     1.048
_refine_ls_number_reflns     3176
_refine_ls_number_parameters     189
_refine_ls_number_restraints     15
_refine_ls_hydrogen_treatment     mixed
_refine_ls_weighting_scheme     calc
_refine_ls_weighting_details
             'calc w=1/[\s^2^(Fo^2^)+(0.11P)^2^+0.24P] where P=(Fo^2^+2Fc^2^)/3'
_atom_sites_solution_hydrogens     geom
_atom_sites_solution_primary     direct
_atom_sites_solution_secondary     difmap
_refine_ls_shift/su_max     0.000
_refine_ls_shift/su_mean     0.000
_refine_diff_density_max     0.296
_refine_diff_density_min     -0.191
_refine_ls_extinction_method     '<i>SHELXL97</i> (Sheldrick, 2008)'
_refine_ls_extinction_coef     0.009(2)
_refine_ls_extinction_expression
                                  'Fc^*^=kFc[1+0.001xFc^2^\l^3^/sin(2\q)]^-1/4^'
loop_
    _atom_type_symbol
    _atom_type_description
    _atom_type_scat_dispersion_real
    _atom_type_scat_dispersion_imag
    _atom_type_scat_source
    'C' 'C' 0.0181 0.0091
                         'International Tables Vol C Tables 4.2.6.8 and 6.1.1.4'
    'H' 'H' 0.0000 0.0000
                         'International Tables Vol C Tables 4.2.6.8 and 6.1.1.4'
    'N' 'N' 0.0311 0.0180
                         'International Tables Vol C Tables 4.2.6.8 and 6.1.1.4'
    'O' 'O' 0.0492 0.0322
                         'International Tables Vol C Tables 4.2.6.8 and 6.1.1.4'
_computing_data_collection     '<i>CAD-4 EXPRESS</i> (Enraf--Nonius, 1994)'
_computing_cell_refinement     '<i>CAD-4 EXPRESS</i> (Enraf--Nonius, 1994)'
_computing_data_reduction     '<i>XCAD4</i> (Harms & Wocadlo, 1995)'
_computing_structure_solution     '<i>SHELXS97</i> (Sheldrick, 2008)'
_computing_structure_refinement     '<i>SHELXL97</i> (Sheldrick, 2008)'
_computing_molecular_graphics
    '<i>PLATON</i> (Spek, 2009) and <i>Mercury</i> (Macrae <i>et al.</i>, 2006)'
_computing_publication_material     '<i>SHELXL97</i> (Sheldrick, 2008)'
loop_
    _atom_site_type_symbol
    _atom_site_label
    _atom_site_fract_x
    _atom_site_fract_y
    _atom_site_fract_z
    _atom_site_U_iso_or_equiv
    _atom_site_adp_type
    _atom_site_calc_flag
    _atom_site_refinement_flags
    _atom_site_occupancy
    _atom_site_symmetry_multiplicity
    _atom_site_disorder_assembly
    _atom_site_disorder_group
    O O1 0.1419(4) 0.4031(2) 0.90111(13) 0.0701(6) Uani d . 1 1 . .
    O O2 -0.1063(4) 0.5365(2) 0.81579(14) 0.0702(6) Uani d . 1 1 . .
    O O3 0.3293(5) 0.8086(4) 0.55078(16) 0.1061(10) Uani d . 1 1 . .
    O O4 0.3031(5) 0.4665(3) 0.6140(3) 0.1242(12) Uani d . 1 1 . .
    N N1 0.3154(5) 0.5683(3) 0.79670(16) 0.0609(6) Uani d . 1 1 . .
    H H1 0.473(6) 0.541(3) 0.8167(19) 0.064(8) Uiso d . 1 1 . .
    C C1 0.3263(5) 0.6871(3) 0.72419(17) 0.0553(6) Uani d . 1 1 . .
    H H1A 0.1667 0.6874 0.7012 0.066 Uiso calc R 1 1 . .
    C C2 0.5335(5) 0.6570(3) 0.65270(18) 0.0581(7) Uani d . 1 1 . .
    H H2 0.6965 0.6633 0.6726 0.070 Uiso calc R 1 1 . .
    C C3 0.5268(6) 0.7669(4) 0.57095(19) 0.0649(7) Uani d . 1 1 . .
    C C4 0.7610(7) 0.8120(5) 0.5160(3) 0.1017(13) Uani d . 1 1 . .
    H H4A 0.7268 0.8494 0.4589 0.153 Uiso calc R 1 1 . .
    H H4B 0.8706 0.7291 0.5137 0.153 Uiso calc R 1 1 . .
    H H4C 0.8396 0.8873 0.5391 0.153 Uiso calc R 1 1 . .
    C C5 0.5017(6) 0.5036(4) 0.6283(2) 0.0691(8) Uani d . 1 1 . .
    C C6 0.7211(7) 0.4071(4) 0.6219(3) 0.0900(11) Uani d . 1 1 . .
    H H6A 0.6725 0.3140 0.6088 0.135 Uiso calc R 1 1 . .
    H H6B 0.7871 0.3930 0.6758 0.135 Uiso calc R 1 1 . .
    H H6C 0.8470 0.4515 0.5770 0.135 Uiso calc R 1 1 . .
    C C7 0.1002(5) 0.5061(3) 0.83558(17) 0.0548(6) Uani d . 1 1 . .
    C C8 -0.0754(8) 0.3217(4) 0.9476(2) 0.0914(12) Uani d . 1 1 . .
    H H8A -0.1578 0.2732 0.9086 0.110 Uiso calc R 1 1 . .
    H H8B -0.1940 0.3873 0.9743 0.110 Uiso calc R 1 1 . .
    C C9 0.0159(12) 0.2109(5) 1.0147(3) 0.1292(19) Uani d . 1 1 . .
    H H9A 0.1200 0.1409 0.9873 0.194 Uiso calc R 1 1 . .
    H H9B -0.1247 0.1611 1.0506 0.194 Uiso calc R 1 1 . .
    H H9C 0.1111 0.2595 1.0493 0.194 Uiso calc R 1 1 . .
    C C10 0.3566(5) 0.8362(3) 0.75167(17) 0.0588(7) Uani d D 1 1 . .
    C C11 0.5396(6) 0.8614(3) 0.8002(2) 0.0796(9) Uani d D 1 1 . .
    H H11 0.6451 0.7851 0.8171 0.096 Uiso calc R 1 1 . .
    C C12 0.5704(8) 0.9968(3) 0.8243(3) 0.0980(12) Uani d D 1 1 . .
    H H12 0.6966 1.0120 0.8566 0.118 Uiso calc R 1 1 . .
    C C13 0.4143(8) 1.1085(4) 0.8004(3) 0.1067(15) Uani d D 1 1 . .
    H H13 0.4308 1.1995 0.8181 0.128 Uiso calc R 1 1 . .
    C C14 0.2344(9) 1.0878(4) 0.7509(3) 0.1055(14) Uani d D 1 1 . .
    H H14 0.1319 1.1652 0.7331 0.127 Uiso calc R 1 1 . .
    C C15 0.2056(7) 0.9521(3) 0.7275(2) 0.0822(10) Uani d D 1 1 . .
    H H15 0.0808 0.9382 0.6944 0.099 Uiso calc R 1 1 . .
loop_
    _atom_site_aniso_label
    _atom_site_aniso_U_11
    _atom_site_aniso_U_22
    _atom_site_aniso_U_33
    _atom_site_aniso_U_12
    _atom_site_aniso_U_13
    _atom_site_aniso_U_23
    O1 0.0820(15) 0.0563(11) 0.0669(12) -0.0039(10) -0.0069(10) 0.0051(9)
    O2 0.0492(11) 0.0760(13) 0.0806(13) -0.0023(9) -0.0063(10) 0.0021(10)
    O3 0.0653(15) 0.159(3) 0.0856(17) 0.0111(16) -0.0218(13) 0.0192(17)
    O4 0.0603(15) 0.115(2) 0.220(4) -0.0017(14) -0.0398(19) -0.079(2)
    N1 0.0470(13) 0.0575(13) 0.0750(15) -0.0004(10) -0.0148(11) 0.0071(11)
    C1 0.0428(13) 0.0567(14) 0.0633(15) 0.0001(11) -0.0069(11) 0.0010(12)
    C2 0.0391(13) 0.0660(16) 0.0710(16) 0.0013(11) -0.0118(12) -0.0116(13)
    C3 0.0503(16) 0.0802(19) 0.0655(16) 0.0004(14) -0.0103(13) -0.0128(14)
    C4 0.071(2) 0.113(3) 0.108(3) -0.014(2) 0.003(2) 0.016(2)
    C5 0.0503(16) 0.0778(19) 0.083(2) -0.0032(14) -0.0095(14) -0.0224(16)
    C6 0.067(2) 0.086(2) 0.125(3) 0.0126(18) -0.016(2) -0.039(2)
    C7 0.0602(17) 0.0465(13) 0.0571(14) -0.0002(11) -0.0058(12) -0.0076(11)
    C8 0.108(3) 0.076(2) 0.080(2) -0.017(2) 0.008(2) 0.0016(18)
    C9 0.195(6) 0.083(3) 0.092(3) -0.001(3) 0.011(3) 0.017(2)
    C10 0.0480(14) 0.0566(15) 0.0660(16) 0.0041(11) 0.0049(12) -0.0026(12)
    C11 0.070(2) 0.0651(18) 0.109(3) 0.0108(15) -0.0193(18) -0.0244(18)
    C12 0.091(3) 0.074(2) 0.136(3) 0.002(2) -0.016(2) -0.039(2)
    C13 0.106(3) 0.064(2) 0.142(4) 0.003(2) 0.020(3) -0.028(2)
    C14 0.107(3) 0.068(2) 0.134(4) 0.028(2) -0.002(3) -0.006(2)
    C15 0.073(2) 0.071(2) 0.097(2) 0.0179(17) -0.0054(18) -0.0011(17)
_geom_special_details
;
 All s.u.'s (except the s.u. in the dihedral angle between two l.s. planes) are
 estimated using the full covariance matrix. The cell e.s.d.'s are taken into
 account individually in the estimation of s.u.'s in distances, angles and
 torsion angles; correlations between s.u.'s in cell parameters are only used
 when they are defined by crystal symmetry. An approximate (isotropic)
 treatment of cell s.u.'s is used for estimating s.u.'s involving l.s. planes.
;
loop_
    _geom_bond_atom_site_label_1
    _geom_bond_atom_site_label_2
    _geom_bond_site_symmetry_2
    _geom_bond_distance
    _geom_bond_publ_flag
    O1 C7 . 1.341(3) ?
    O1 C8 . 1.450(4) ?
    O2 C7 . 1.216(3) ?
    O3 C3 . 1.196(4) ?
    O4 C5 . 1.190(4) ?
    N1 C7 . 1.331(4) ?
    N1 C1 . 1.461(3) ?
    N1 H1 . 0.97(3) ?
    C1 C10 . 1.516(4) ?
    C1 C2 . 1.529(4) ?
    C1 H1A . 0.9800 ?
    C2 C3 . 1.526(4) ?
    C2 C5 . 1.536(4) ?
    C2 H2 . 0.9800 ?
    C3 C4 . 1.459(5) ?
    C4 H4A . 0.9600 ?
    C4 H4B . 0.9600 ?
    C4 H4C . 0.9600 ?
    C5 C6 . 1.469(5) ?
    C6 H6A . 0.9600 ?
    C6 H6B . 0.9600 ?
    C6 H6C . 0.9600 ?
    C8 C9 . 1.491(6) ?
    C8 H8A . 0.9700 ?
    C8 H8B . 0.9700 ?
    C9 H9A . 0.9600 ?
    C9 H9B . 0.9600 ?
    C9 H9C . 0.9600 ?
    C10 C11 . 1.374(3) ?
    C10 C15 . 1.375(3) ?
    C11 C12 . 1.375(3) ?
    C11 H11 . 0.9300 ?
    C12 C13 . 1.363(3) ?
    C12 H12 . 0.9300 ?
    C13 C14 . 1.362(3) ?
    C13 H13 . 0.9300 ?
    C14 C15 . 1.371(3) ?
    C14 H14 . 0.9300 ?
    C15 H15 . 0.9300 ?
loop_
    _geom_angle_atom_site_label_1
    _geom_angle_atom_site_label_2
    _geom_angle_atom_site_label_3
    _geom_angle_site_symmetry_1
    _geom_angle_site_symmetry_3
    _geom_angle
    _geom_angle_publ_flag
    C7 O1 C8 . . 116.4(3) ?
    C7 N1 C1 . . 122.2(2) ?
    C7 N1 H1 . . 121.8(18) ?
    C1 N1 H1 . . 116.0(18) ?
    N1 C1 C10 . . 112.0(2) ?
    N1 C1 C2 . . 109.9(2) ?
    C10 C1 C2 . . 112.1(2) ?
    N1 C1 H1A . . 107.6 ?
    C10 C1 H1A . . 107.6 ?
    C2 C1 H1A . . 107.6 ?
    C3 C2 C1 . . 111.4(2) ?
    C3 C2 C5 . . 106.9(2) ?
    C1 C2 C5 . . 110.7(2) ?
    C3 C2 H2 . . 109.3 ?
    C1 C2 H2 . . 109.3 ?
    C5 C2 H2 . . 109.3 ?
    O3 C3 C4 . . 121.1(3) ?
    O3 C3 C2 . . 119.5(3) ?
    C4 C3 C2 . . 119.3(3) ?
    C3 C4 H4A . . 109.5 ?
    C3 C4 H4B . . 109.5 ?
    H4A C4 H4B . . 109.5 ?
    C3 C4 H4C . . 109.5 ?
    H4A C4 H4C . . 109.5 ?
    H4B C4 H4C . . 109.5 ?
    O4 C5 C6 . . 121.7(3) ?
    O4 C5 C2 . . 119.8(3) ?
    C6 C5 C2 . . 118.5(3) ?
    C5 C6 H6A . . 109.5 ?
    C5 C6 H6B . . 109.5 ?
    H6A C6 H6B . . 109.5 ?
    C5 C6 H6C . . 109.5 ?
    H6A C6 H6C . . 109.5 ?
    H6B C6 H6C . . 109.5 ?
    O2 C7 N1 . . 126.0(3) ?
    O2 C7 O1 . . 123.9(3) ?
    N1 C7 O1 . . 110.1(2) ?
    O1 C8 C9 . . 107.0(4) ?
    O1 C8 H8A . . 110.3 ?
    C9 C8 H8A . . 110.3 ?
    O1 C8 H8B . . 110.3 ?
    C9 C8 H8B . . 110.3 ?
    H8A C8 H8B . . 108.6 ?
    C8 C9 H9A . . 109.5 ?
    C8 C9 H9B . . 109.5 ?
    H9A C9 H9B . . 109.5 ?
    C8 C9 H9C . . 109.5 ?
    H9A C9 H9C . . 109.5 ?
    H9B C9 H9C . . 109.5 ?
    C11 C10 C15 . . 117.4(3) ?
    C11 C10 C1 . . 121.3(2) ?
    C15 C10 C1 . . 121.3(3) ?
    C10 C11 C12 . . 121.6(3) ?
    C10 C11 H11 . . 119.2 ?
    C12 C11 H11 . . 119.2 ?
    C13 C12 C11 . . 119.4(4) ?
    C13 C12 H12 . . 120.3 ?
    C11 C12 H12 . . 120.3 ?
    C14 C13 C12 . . 120.4(4) ?
    C14 C13 H13 . . 119.8 ?
    C12 C13 H13 . . 119.8 ?
    C13 C14 C15 . . 119.5(4) ?
    C13 C14 H14 . . 120.2 ?
    C15 C14 H14 . . 120.2 ?
    C14 C15 C10 . . 121.6(3) ?
    C14 C15 H15 . . 119.2 ?
    C10 C15 H15 . . 119.2 ?
loop_
    _geom_hbond_atom_site_label_D
    _geom_hbond_atom_site_label_H
    _geom_hbond_atom_site_label_A
    _geom_hbond_site_symmetry_A
    _geom_hbond_distance_DH
    _geom_hbond_distance_HA
    _geom_hbond_distance_DA
    _geom_hbond_angle_DHA
    N1 H1 O2 1_655 0.97(3) 2.26(3) 3.180(4) 158(2)
_iucr_refine_instructions_details
;
TITL  2d in P -1
CELL   1.54184   5.3920   9.2040  15.8410  81.580  81.980  89.130
ZERR     2       0.0020   0.0020   0.0060   0.020   0.020   0.030
LATT    1
SFAC  C    H    N    O
UNIT  30   38   2    8
TEMP    20
SIZE  .50 .21 .1
L.S. 15
ACTA
BOND $H
FMAP 2
PLAN 10
SADI 0.005 C10 C15 C15 C14 C14 C13 C13 C12 C12 C11 C11 C10
WGHT    0.110000    0.240000
EXTI    0.008938
FVAR       3.89969
O1    4    0.141865    0.403120    0.901106    11.00000    0.08195    0.05633 =
         0.06693    0.00513   -0.00690   -0.00393
O2    4   -0.106257    0.536514    0.815794    11.00000    0.04917    0.07602 =
         0.08057    0.00214   -0.00633   -0.00232
O3    4    0.329340    0.808620    0.550783    11.00000    0.06530    0.15929 =
         0.08559    0.01919   -0.02180    0.01114
O4    4    0.303081    0.466495    0.613965    11.00000    0.06032    0.11521 =
         0.21961   -0.07894   -0.03976   -0.00168
N1    3    0.315379    0.568321    0.796699    11.00000    0.04698    0.05745 =
         0.07500    0.00705   -0.01478   -0.00043
H1    2    0.473080    0.540747    0.816714    11.00000    0.06408
C1    1    0.326301    0.687146    0.724188    11.00000    0.04283    0.05671 =
         0.06333    0.00103   -0.00694    0.00011
AFIX  13
H1A   2    0.166713    0.687353    0.701190    11.00000   -1.20000
AFIX   0
C2    1    0.533462    0.657024    0.652700    11.00000    0.03911    0.06601 =
         0.07097   -0.01159   -0.01185    0.00125
AFIX  13
H2    2    0.696547    0.663277    0.672618    11.00000   -1.20000
AFIX   0
C3    1    0.526761    0.766882    0.570953    11.00000    0.05031    0.08024 =
         0.06553   -0.01276   -0.01027    0.00037
C4    1    0.760981    0.812036    0.515967    11.00000    0.07070    0.11282 =
         0.10784    0.01640    0.00279   -0.01399
AFIX 137
H4A   2    0.726832    0.849369    0.458941    11.00000   -1.50000
H4B   2    0.870578    0.729107    0.513655    11.00000   -1.50000
H4C   2    0.839620    0.887337    0.539131    11.00000   -1.50000
AFIX   0
C5    1    0.501671    0.503621    0.628302    11.00000    0.05033    0.07781 =
         0.08253   -0.02236   -0.00947   -0.00324
C6    1    0.721087    0.407146    0.621924    11.00000    0.06653    0.08574 =
         0.12515   -0.03946   -0.01552    0.01257
AFIX 137
H6A   2    0.672549    0.313951    0.608810    11.00000   -1.50000
H6B   2    0.787081    0.392984    0.675759    11.00000   -1.50000
H6C   2    0.846973    0.451478    0.577036    11.00000   -1.50000
AFIX   0
C7    1    0.100160    0.506116    0.835578    11.00000    0.06022    0.04647 =
         0.05710   -0.00761   -0.00583   -0.00018
C8    1   -0.075397    0.321651    0.947612    11.00000    0.10838    0.07574 =
         0.08046    0.00159    0.00843   -0.01709
AFIX  23
H8A   2   -0.157826    0.273197    0.908635    11.00000   -1.20000
H8B   2   -0.194028    0.387319    0.974306    11.00000   -1.20000
AFIX   0
C9    1    0.015852    0.210929    1.014665    11.00000    0.19483    0.08287 =
         0.09195    0.01661    0.01137   -0.00083
AFIX 137
H9A   2    0.119957    0.140885    0.987298    11.00000   -1.50000
H9B   2   -0.124690    0.161143    1.050563    11.00000   -1.50000
H9C   2    0.111050    0.259458    1.049312    11.00000   -1.50000
AFIX   0
C10   1    0.356616    0.836162    0.751672    11.00000    0.04797    0.05662 =
         0.06604   -0.00264    0.00491    0.00415
C11   1    0.539569    0.861419    0.800167    11.00000    0.06965    0.06515 =
         0.10917   -0.02442   -0.01925    0.01084
AFIX  43
H11   2    0.645104    0.785055    0.817086    11.00000   -1.20000
AFIX   0
C12   1    0.570431    0.996796    0.824287    11.00000    0.09138    0.07374 =
         0.13609   -0.03899   -0.01594    0.00186
AFIX  43
H12   2    0.696608    1.011994    0.856571    11.00000   -1.20000
AFIX   0
C13   1    0.414346    1.108516    0.800433    11.00000    0.10643    0.06435 =
         0.14243   -0.02849    0.02008    0.00267
AFIX  43
H13   2    0.430787    1.199479    0.818098    11.00000   -1.20000
AFIX   0
C14   1    0.234399    1.087828    0.750885    11.00000    0.10659    0.06830 =
         0.13413   -0.00643   -0.00183    0.02750
AFIX  43
H14   2    0.131865    1.165184    0.733076    11.00000   -1.20000
AFIX   0
C15   1    0.205579    0.952136    0.727469    11.00000    0.07293    0.07103 =
         0.09692   -0.00109   -0.00541    0.01789
AFIX  43
H15   2    0.080755    0.938174    0.694388    11.00000   -1.20000
HKLF 4
REM   2d in P -1
REM R1 =  0.0677 for   2057 Fo > 4sig(Fo)  and  0.0998 for all   3176 data
REM    189 parameters refined using     15 restraints
END
WGHT      0.1045      0.2336
REM Highest difference peak  0.296,  deepest hole -0.191,  1-sigma level  0.044
Q1    1   0.2954  0.4247  0.6792  11.00000  0.05    0.30
Q2    1   0.7331  0.8842  0.5647  11.00000  0.05    0.21
Q3    1   0.9119  0.4354  0.6314  11.00000  0.05    0.17
Q4    1   0.2172  0.5634  0.8371  11.00000  0.05    0.15
Q5    1   0.3557  0.8659  0.5856  11.00000  0.05    0.15
Q6    1   0.2381  0.7136  0.5734  11.00000  0.05    0.14
Q7    1   0.9340  0.7910  0.5558  11.00000  0.05    0.14
Q8    1   0.1746  0.9418  0.6407  11.00000  0.05    0.14
Q9    1   0.3307  0.8265  0.5256  11.00000  0.05    0.13
Q10   1   0.1660  0.8586  0.6234  11.00000  0.05    0.13
;
data_1R
_journal_data_validation_number     ?
_journal_date_recd_electronic     2013-09-04
_journal_date_accepted     2013-09-06
_journal_name_full     'Acta Crystallographica, Section E'
_journal_year     2013
_journal_volume     69
_journal_issue     10
_journal_page_first     o1529
_journal_page_last     o1529
_journal_paper_category     QO
_journal_paper_doi     10.1107/S1600536813024884
_journal_coeditor_code     RK2414
_publ_contact_author_name     'Alexander N. Volov'
_publ_contact_author_address
;
A. N. Frumkin Institute of Physical Chemistry and Electrochemistry RAS
Leninsky prospect 31, Moscow 119071
Russian Federation
;
_publ_contact_author_email     alex123.87@mail.ru
_publ_contact_author_fax     '+7 495 9520449'
_publ_contact_author_phone     '+7 495 9520449'
_publ_section_title
;
Ethyl <i>N</i>-(2-acetyl-3-oxo-1-phenylbutyl)carbamate
;
loop_
    _publ_author_name
    _publ_author_address
    'Alexander N. Volov'
;
A. N. Frumkin Institute of Physical Chemistry and Electrochemistry RAS
Leninsky prospect 31, Moscow 119071
Russian Federation
;
    'Ilia A. Zamilatskov'
;
A. N. Frumkin Institute of Physical Chemistry and Electrochemistry RAS
Leninsky prospect 31, Moscow 119071
Russian Federation
;
