# Supplementary material for: Ethyl N-(2-acetyl-3-oxo-1-phenyl­but­yl)carbamate
Source: Acta Crystallogr Sect E Struct Rep Online. 2013 Sep 12;69(Pt 10):o1529. doi: 10.1107/S1600536813024884 (PMC3790398; doi:10.1107/S1600536813024884)
Supplement: Supplementary file 2 [file e-69-o1529-Isup2.hkl]

# 
# h,k,l, Fc-squared, Fo-squared, sigma(Fo-squared) and status flag 
# 
data_I
_shelx_title '  2d in P -1' 
_shelx_refln_list_code          4 
_shelx_F_calc_maximum       99.72 
_exptl_crystal_F_000       296.00 
_reflns_d_resolution_high  0.7986 
 
loop_ 
 _symmetry_equiv_pos_as_xyz 
 'x, y, z' 
 '-x, -y, -z' 
 
_cell_length_a     5.3920 
_cell_length_b     9.2040 
_cell_length_c    15.8410 
_cell_angle_alpha  81.580 
_cell_angle_beta   81.980 
_cell_angle_gamma  89.130 
 
_shelx_F_squared_multiplier     1.000 
 
loop_ 
 _refln_index_h 
 _refln_index_k 
 _refln_index_l 
 _refln_F_squared_calc 
 _refln_F_squared_meas 
 _refln_F_squared_sigma 
 _refln_observed_status 
   1   0   0      929.48      894.50     17.11 o 
   2   0   0      102.20      118.87      1.81 o 
   3   0   0        1.20        1.52      0.65 o 
   4   0   0        0.21       -0.59      1.22 o 
   5   0   0      130.43      143.75      5.01 o 
   6   0   0        8.89       10.48      1.57 o 
  -6   1   0       13.83       13.35      1.66 o 
  -5   1   0      341.89      379.58      7.72 o 
  -4   1   0       98.53      105.48      3.95 o 
  -3   1   0       35.82       37.37      2.01 o 
  -2   1   0      226.30      261.31      2.65 o 
  -1   1   0      799.55      854.29     19.45 o 
   0   1   0     1178.30     1216.76     15.54 o 
   1   1   0      201.59      186.89      4.14 o 
   2   1   0      118.09      104.24      3.81 o 
   3   1   0       29.07       30.98      1.96 o 
   4   1   0      249.45      258.26      6.22 o 
   5   1   0       22.13       15.50      2.57 o 
   6   1   0        0.87        0.27      1.18 o 
  -6   2   0        4.84        6.09      1.34 o 
  -5   2   0        0.44        6.85      1.47 o 
  -4   2   0        1.28        1.49      1.21 o 
  -3   2   0      192.05      234.66      4.81 o 
  -2   2   0      264.74      289.74      2.92 o 
  -1   2   0      359.55      343.58      3.69 o 
   0   2   0      435.16      446.35      7.14 o 
   1   2   0       60.94       54.67      3.06 o 
   2   2   0        6.44        7.32      0.73 o 
   3   2   0        1.63        2.21      0.96 o 
   4   2   0       12.84       11.06      1.94 o 
   5   2   0       50.10       53.63      3.24 o 
   6   2   0        1.59        3.60      1.14 o 
  -6   3   0        0.42        0.96      1.18 o 
  -5   3   0        6.62        9.03      1.64 o 
  -4   3   0        2.46        5.24      1.53 o 
  -3   3   0       13.74       13.62      1.06 o 
  -2   3   0       24.91       15.52      1.14 o 
  -1   3   0      161.91      139.22      2.51 o 
   0   3   0     1260.40     1329.34     28.35 o 
   1   3   0       10.46       16.90      1.13 o 
   2   3   0       35.98       40.04      2.06 o 
   3   3   0      121.23      113.96      3.64 o 
   4   3   0        2.19        2.23      1.32 o 
   5   3   0       34.21       30.80      2.38 o 
   6   3   0        0.26        0.58      0.84 o 
  -6   4   0        0.01        1.00      0.91 o 
  -5   4   0        7.58        8.16      1.69 o 
  -4   4   0        2.58        1.38      1.25 o 
  -3   4   0       19.82       21.50      1.92 o 
  -2   4   0      114.51      113.52      2.34 o 
  -1   4   0        0.63       17.55      1.77 o 
   1   4   0      103.54      101.77      1.93 o 
   2   4   0      630.85      665.30     18.21 o 
   3   4   0        1.41       -0.96      0.96 o 
   4   4   0        0.18        1.38      0.94 o 
   5   4   0        5.88        4.90      1.23 o 
   6   4   0        0.22        1.20      0.68 o 
  -6   5   0        0.69        0.66      0.72 o 
  -5   5   0        1.20        2.27      1.28 o 
  -4   5   0       18.13       18.82      2.29 o 
  -3   5   0       34.87       36.65      2.48 o 
  -2   5   0       15.45       19.07      0.97 o 
  -1   5   0        7.22        8.03      1.15 o 
   0   5   0        0.91        0.68      0.46 o 
   1   5   0        6.49       10.22      2.27 o 
   2   5   0       78.64       67.56      3.61 o 
   3   5   0        1.71        8.23      1.45 o 
   4   5   0       12.52       12.35      2.19 o 
   5   5   0       20.32       22.50      1.86 o 
  -5   6   0        4.84        6.06      1.10 o 
  -4   6   0        0.74       -0.40      1.44 o 
  -3   6   0        0.79        2.75      1.08 o 
  -2   6   0       59.49       56.30      3.97 o 
  -1   6   0       71.96       56.09      4.96 o 
   0   6   0       50.74       53.17      1.30 o 
   1   6   0        6.96        6.62      0.56 o 
   2   6   0       47.14       48.37      1.96 o 
   3   6   0        0.72        0.42      1.21 o 
   4   6   0        0.81       -0.26      1.11 o 
   5   6   0        1.41        2.43      0.91 o 
  -5   7   0        2.48        2.92      0.86 o 
  -4   7   0        2.16        1.36      1.14 o 
  -3   7   0        7.55        8.36      1.81 o 
  -2   7   0        2.22        4.32      1.18 o 
  -1   7   0       87.03       94.60      2.79 o 
   0   7   0        0.31       -0.12      0.68 o 
   1   7   0        3.14        6.88      2.08 o 
   2   7   0       21.81       22.65      1.55 o 
   3   7   0       40.32       43.22      2.78 o 
   4   7   0        5.12        4.12      1.22 o 
   5   7   0        0.88       -0.55      0.68 o 
  -4   8   0        0.01        0.49      0.90 o 
  -3   8   0       10.45        8.34      1.63 o 
  -2   8   0       98.04      111.81      3.17 o 
  -1   8   0       62.17       66.01      2.58 o 
   0   8   0        2.36        4.10      0.99 o 
   1   8   0        2.65        5.36      1.10 o 
   2   8   0        4.39        3.67      0.91 o 
   3   8   0       23.52       23.13      2.15 o 
   4   8   0        0.97        2.31      0.75 o 
  -4   9   0        4.75        3.80      0.77 o 
  -3   9   0        4.33        5.18      1.17 o 
  -2   9   0        1.22        3.70      1.42 o 
  -1   9   0        2.44        2.81      0.78 o 
   0   9   0        1.48        1.53      0.78 o 
   1   9   0       14.50       12.21      1.25 o 
   2   9   0       18.49       18.79      1.80 o 
   3   9   0        0.07        0.88      0.67 o 
   4   9   0        0.44        0.67      0.52 o 
  -3  10   0        4.01        3.23      0.70 o 
  -2  10   0        0.83        1.04      0.90 o 
  -1  10   0        0.00        1.17      0.91 o 
   0  10   0        5.66        6.06      0.85 o 
   1  10   0        7.67        7.88      0.85 o 
   2  10   0        0.15        0.24      0.71 o 
   3  10   0        1.85        0.73      0.60 o 
  -1  11   0        0.55        0.13      0.47 o 
   0  11   0        5.77        5.41      0.65 o 
   1  11   0        3.50        2.58      0.51 o 
  -1 -11   1        0.22        0.25      0.57 o 
   0 -11   1        4.21        4.28      1.10 o 
   1 -11   1        0.01        0.02      0.42 o 
  -3 -10   1        0.90        1.04      0.52 o 
  -2 -10   1        1.13        1.61      0.50 o 
  -1 -10   1        2.27        0.74      0.62 o 
   0 -10   1        5.41        4.02      1.05 o 
   1 -10   1        0.25        0.57      0.56 o 
   2 -10   1        1.00        1.25      0.94 o 
   3 -10   1        0.32       -0.49      0.62 o 
  -3  -9   1        0.18       -0.16      0.84 o 
  -2  -9   1       14.85       13.81      1.45 o 
  -1  -9   1        8.05        9.06      1.00 o 
   0  -9   1       14.87       17.12      1.31 o 
   1  -9   1        3.51        2.95      1.44 o 
   2  -9   1        0.43        1.99      0.57 o 
   3  -9   1       16.97       20.55      1.54 o 
   4  -9   1        3.86        3.52      0.65 o 
  -4  -8   1        0.30        0.07      0.65 o 
  -2  -8   1       79.25       75.82      2.68 o 
  -1  -8   1        4.58        8.04      0.97 o 
   0  -8   1        1.15        0.64      0.82 o 
   1  -8   1       18.59       17.66      1.59 o 
   2  -8   1        0.26       -0.61      0.77 o 
   3  -8   1       16.24       20.83      1.96 o 
   4  -8   1        1.03        1.29      0.90 o 
  -5  -7   1        0.00        0.29      0.59 o 
  -4  -7   1        4.14        4.24      0.96 o 
  -3  -7   1        2.30        1.52      1.47 o 
  -2  -7   1       15.67       18.00      1.44 o 
  -1  -7   1        6.42       11.14      1.82 o 
   0  -7   1      291.31      281.68      4.75 o 
   1  -7   1       93.44       82.72      2.64 o 
   2  -7   1       42.37       57.50      6.16 o 
   3  -7   1        5.64        7.64      1.53 o 
   4  -7   1        2.06        2.47      1.12 o 
   5  -7   1        9.51        6.09      0.93 o 
  -5  -6   1       21.39       19.29      1.50 o 
  -4  -6   1        9.40       13.68      1.60 o 
  -3  -6   1        2.52        3.80      1.06 o 
  -2  -6   1        6.36        7.27      1.41 o 
  -1  -6   1        0.16       -0.47      0.47 o 
   0  -6   1       39.37       39.68      1.34 o 
   1  -6   1        0.50        0.40      0.67 o 
   2  -6   1        0.01        1.47      0.57 o 
   3  -6   1        3.35        3.86      1.20 o 
   4  -6   1       64.58       70.95      3.54 o 
   5  -6   1        0.40        0.68      0.99 o 
  -5  -5   1        0.01        1.94      0.87 o 
  -4  -5   1        1.10        2.37      1.36 o 
  -3  -5   1       35.90       37.77      2.65 o 
  -2  -5   1       64.12       73.27      3.02 o 
  -1  -5   1      208.40      210.46      3.30 o 
   0  -5   1        1.74        0.82      0.53 o 
   1  -5   1       32.26       28.87      1.21 o 
   2  -5   1      137.16      140.56      3.92 o 
   3  -5   1        3.38        2.38      1.15 o 
   4  -5   1        6.42        8.00      1.56 o 
   5  -5   1        0.45        1.62      1.01 o 
   6  -5   1        0.42        0.56      0.74 o 
  -6  -4   1        0.29        0.26      0.70 o 
  -5  -4   1        0.56        3.20      1.18 o 
  -4  -4   1        1.93       -1.93      1.93 o 
  -3  -4   1      102.78      110.11      3.88 o 
  -2  -4   1        0.78       -0.24      0.65 o 
  -1  -4   1      241.06      220.23     19.50 o 
   0  -4   1      152.70      151.38      5.32 o 
   1  -4   1        0.01        1.54      0.75 o 
   2  -4   1       70.44       69.37      3.45 o 
   3  -4   1       65.17       68.50      2.97 o 
   4  -4   1        1.69        1.52      1.38 o 
   5  -4   1       17.63       14.78      2.01 o 
   6  -4   1        2.15        1.09      1.07 o 
  -6  -3   1        1.29       -0.47      0.96 o 
  -5  -3   1        4.47       -1.41      1.41 o 
  -4  -3   1       34.06       31.31      2.45 o 
  -3  -3   1        1.20        1.83      0.67 o 
  -2  -3   1      607.40      622.25     19.49 o 
  -1  -3   1        3.34        2.23      0.91 o 
   0  -3   1       44.03       39.03      1.75 o 
   1  -3   1       44.60       39.48      2.08 o 
   2  -3   1      460.83      523.52      4.80 o 
   3  -3   1        4.20        5.43      1.08 o 
   4  -3   1       30.21       33.18      2.63 o 
   5  -3   1        0.01       -0.53      1.32 o 
   6  -3   1        0.34       -0.46      1.11 o 
  -6  -2   1        0.09       -0.79      1.04 o 
  -5  -2   1        1.53        1.22      1.38 o 
  -4  -2   1       15.41       20.45      2.01 o 
  -3  -2   1       18.50       18.96      2.41 o 
  -2  -2   1        9.85       13.66      1.51 o 
  -1  -2   1      108.94       79.92      1.70 o 
   0  -2   1      163.57      303.73      8.01 o 
   1  -2   1        0.77       -0.53      0.53 o 
   2  -2   1      170.68      202.96      2.47 o 
   3  -2   1       39.56       41.17      2.18 o 
   4  -2   1        9.65       13.30      2.00 o 
   5  -2   1       12.25       15.53      1.99 o 
   6  -2   1        1.48        2.95      1.30 o 
  -6  -1   1        2.22        2.40      1.29 o 
  -5  -1   1        0.11       -1.10      1.42 o 
  -4  -1   1       41.55       42.32      2.72 o 
  -3  -1   1       50.87       41.60      2.12 o 
  -2  -1   1       10.23        9.42      1.25 o 
  -1  -1   1     4081.49     4187.76    121.54 o 
   0  -1   1     1086.91     1011.90     45.02 o 
   1  -1   1     2211.71     2261.74     47.71 o 
   2  -1   1      266.43      274.57      6.59 o 
   3  -1   1       48.27       50.81      2.18 o 
   4  -1   1       33.94       34.42      2.30 o 
   5  -1   1       37.67       36.78      2.93 o 
   6  -1   1       32.70       28.64      2.01 o 
  -6   0   1       20.57       20.08      1.92 o 
  -5   0   1       93.65      109.80      4.51 o 
  -4   0   1      342.13      344.09      6.89 o 
  -3   0   1       20.84       23.71      1.76 o 
  -2   0   1      938.36     1051.17     19.60 o 
  -1   0   1       65.86       47.79      0.82 o 
   0   0   1      111.88       94.46      2.00 o 
   1   0   1     9943.83    11366.66     71.74 o 
   2   0   1      100.80       99.59      1.62 o 
   3   0   1      318.16      325.59      5.44 o 
   4   0   1        3.49        4.75      1.41 o 
   5   0   1       20.20       22.52      2.36 o 
   6   0   1        0.00        2.00      1.06 o 
  -6   1   1        8.69        8.95      1.46 o 
  -5   1   1        7.97        9.64      1.81 o 
  -4   1   1      209.01      208.86      5.43 o 
  -3   1   1        0.35        0.96      1.11 o 
  -2   1   1      306.83      325.87      3.93 o 
  -1   1   1       83.62       76.75      3.56 o 
   0   1   1      845.20      887.51     13.36 o 
   1   1   1       29.72       36.38      0.99 o 
   2   1   1      281.72      318.65      3.99 o 
   3   1   1        1.46        2.23      0.90 o 
   4   1   1        0.01       -0.59      1.19 o 
   5   1   1       58.70       55.56      3.29 o 
   6   1   1        0.26        1.31      1.03 o 
  -6   2   1        0.01       -0.49      1.22 o 
  -5   2   1       19.16       15.64      2.34 o 
  -4   2   1        0.59        1.13      1.46 o 
  -3   2   1       54.88       51.70      5.24 o 
  -2   2   1      272.84      272.38      2.89 o 
  -1   2   1      920.58      835.99      8.72 o 
   0   2   1      140.52      154.50      2.68 o 
   1   2   1       21.33       25.65      0.96 o 
   2   2   1      286.39      313.88      9.75 o 
   3   2   1      153.06      179.39      4.20 o 
   4   2   1       33.41       29.16      2.38 o 
   5   2   1        0.65        0.14      1.35 o 
   6   2   1        0.47       -0.09      1.02 o 
  -6   3   1        0.00        1.27      1.10 o 
  -5   3   1        2.82        3.15      1.44 o 
  -4   3   1        1.63        2.51      1.26 o 
  -3   3   1      114.04      121.45      4.66 o 
  -2   3   1      325.80      332.86      3.69 o 
  -1   3   1        9.20        8.48      0.62 o 
   0   3   1      567.70      535.87      7.91 o 
   1   3   1      888.25      800.55      4.51 o 
   2   3   1      138.25      108.25      4.04 o 
   3   3   1        9.29       12.19      1.41 o 
   4   3   1       39.26       36.49      2.60 o 
   5   3   1        3.28        2.54      1.40 o 
   6   3   1        2.84        0.46      1.09 o 
  -6   4   1        0.12       -0.28      0.98 o 
  -5   4   1        2.09        3.05      1.41 o 
  -4   4   1       35.18       34.05      2.71 o 
  -3   4   1       21.23       28.49      2.19 o 
  -2   4   1       15.84       14.24      1.21 o 
  -1   4   1       61.78       58.20      1.50 o 
   0   4   1        0.16        0.77      0.42 o 
   1   4   1       25.71       19.20      1.28 o 
   2   4   1      116.43      101.74      2.22 o 
   3   4   1       68.70       74.41      3.09 o 
   4   4   1        7.28        6.86      1.72 o 
   5   4   1        1.67        4.00      1.20 o 
   6   4   1       11.59       10.09      1.14 o 
  -5   5   1        5.51        6.69      1.39 o 
  -4   5   1        0.11        0.56      1.48 o 
  -3   5   1        0.02       -0.25      1.13 o 
  -2   5   1       25.95       24.91      1.15 o 
  -1   5   1       17.43       24.95      1.58 o 
   0   5   1        0.10        1.04      0.51 o 
   1   5   1      242.80      235.69      9.06 o 
   2   5   1        2.79        2.17      1.66 o 
   3   5   1        0.44       -0.50      1.07 o 
   4   5   1        3.05        3.37      1.33 o 
   5   5   1        1.05        2.77      0.87 o 
   6   5   1        4.29        2.95      0.67 o 
  -5   6   1        1.34        2.01      1.07 o 
  -4   6   1       16.70       12.35      2.24 o 
  -3   6   1        0.00        1.93      0.97 o 
  -2   6   1       17.12       13.32      1.19 o 
  -1   6   1      109.40      105.17      2.28 o 
   0   6   1        0.35        6.24      0.60 o 
   1   6   1        0.70        3.00      1.67 o 
   2   6   1       10.45       10.02      1.08 o 
   3   6   1        0.33        0.41      0.99 o 
   4   6   1        3.25        1.34      1.30 o 
   5   6   1        5.88        6.09      1.11 o 
  -5   7   1        1.53        2.41      0.72 o 
  -4   7   1        0.16       -0.68      1.00 o 
  -3   7   1        2.26        3.48      1.37 o 
  -2   7   1       44.12       50.23      2.30 o 
  -1   7   1       71.28       71.65      2.45 o 
   0   7   1       88.05       92.93      2.62 o 
   1   7   1        1.10        3.65      1.34 o 
   2   7   1        1.88        2.28      1.23 o 
   3   7   1       10.79       12.27      1.74 o 
   4   7   1       27.67       24.15      1.95 o 
   5   7   1        0.31        0.18      0.66 o 
  -4   8   1        2.40        1.89      1.12 o 
  -3   8   1        9.82        8.23      1.76 o 
  -2   8   1        9.84        9.21      1.22 o 
  -1   8   1       89.74       97.98      6.07 o 
   0   8   1        0.02        1.38      0.66 o 
   1   8   1        9.64       12.42      2.36 o 
   2   8   1       17.93       17.83      1.50 o 
   3   8   1        2.10        2.13      1.14 o 
   4   8   1        0.64        0.42      0.85 o 
  -4   9   1        2.31        2.20      0.68 o 
  -3   9   1       39.32       44.63      2.34 o 
  -2   9   1        0.90        2.13      1.05 o 
  -1   9   1        0.12        0.80      0.70 o 
   0   9   1        9.57        8.53      1.00 o 
   1   9   1        1.12        0.87      0.73 o 
   2   9   1       17.06       17.22      1.32 o 
   3   9   1        2.97        3.33      0.96 o 
   4   9   1        1.06        1.83      0.51 o 
  -3  10   1        6.55        2.44      0.94 o 
  -2  10   1        0.14        0.00      0.57 o 
  -1  10   1        3.40        3.69      0.74 o 
   0  10   1        0.81        0.79      0.65 o 
   1  10   1        8.95       11.30      1.54 o 
   2  10   1        8.97        8.95      1.09 o 
   3  10   1        0.78        0.10      0.53 o 
  -1  11   1        3.22        3.84      0.55 o 
   0  11   1        0.90        2.57      0.53 o 
   1  11   1       19.03       19.62      0.89 o 
  -1 -11   2        1.86        1.66      0.49 o 
   0 -11   2        0.01       -0.38      0.38 o 
   1 -11   2        2.98        3.12      0.44 o 
  -2 -10   2        7.51        7.77      1.03 o 
  -1 -10   2        4.60        5.57      0.73 o 
   0 -10   2        0.01        0.65      0.51 o 
   1 -10   2        4.83        6.86      1.22 o 
   2 -10   2        2.36        2.40      0.60 o 
   3 -10   2        0.12       -0.32      0.56 o 
  -3  -9   2        0.33        0.89      0.75 o 
  -2  -9   2        7.14        7.44      0.87 o 
  -1  -9   2       36.64       38.23      1.83 o 
   0  -9   2        4.68        4.64      0.89 o 
   1  -9   2        1.84        1.10      0.90 o 
   2  -9   2        0.67        0.65      0.64 o 
   3  -9   2        6.92        6.83      1.11 o 
   4  -9   2        8.63        6.52      0.74 o 
  -4  -8   2        0.35        0.66      0.60 o 
  -3  -8   2        0.07       -1.02      1.02 o 
  -2  -8   2       12.99       14.96      1.31 o 
  -1  -8   2      135.44      131.46      4.25 o 
   0  -8   2        0.14        0.65      0.98 o 
   1  -8   2        0.08        0.94      0.93 o 
   2  -8   2        0.63        0.61      0.80 o 
   3  -8   2        6.72        6.99      1.26 o 
   4  -8   2        7.58        6.09      1.07 o 
  -5  -7   2        3.19        3.24      0.62 o 
  -4  -7   2       10.54       10.52      1.32 o 
  -3  -7   2        0.54       -0.81      1.15 o 
  -2  -7   2       17.60       14.51      3.47 o 
  -1  -7   2        1.37        0.68      0.83 o 
   0  -7   2        2.16        1.57      1.13 o 
   1  -7   2      140.35      131.26     10.09 o 
   2  -7   2       23.36       25.26      2.38 o 
   3  -7   2      124.32      126.94      4.69 o 
   4  -7   2        0.04        0.00      1.01 o 
   5  -7   2        1.76        1.98      0.76 o 
  -5  -6   2        0.03       -0.76      0.76 o 
  -4  -6   2       31.68       32.85      2.34 o 
  -3  -6   2        1.51        3.26      1.03 o 
  -2  -6   2      104.43      107.76      2.98 o 
  -1  -6   2       54.98       53.31      4.32 o 
   0  -6   2      131.47      134.27      2.43 o 
   1  -6   2        4.38        4.62      1.06 o 
   2  -6   2        6.70        5.38      0.87 o 
   3  -6   2       28.08       32.89      2.67 o 
   4  -6   2        3.47        4.09      1.30 o 
   5  -6   2       25.19       22.83      1.74 o 
  -5  -5   2       14.53       16.35      1.47 o 
  -4  -5   2        0.39       -0.28      1.38 o 
  -3  -5   2       11.75       17.73      2.17 o 
  -2  -5   2       46.47       46.77      3.22 o 
  -1  -5   2       23.30       24.26      1.13 o 
   0  -5   2      710.47      760.16      6.13 o 
   1  -5   2      130.94      137.13      6.97 o 
   2  -5   2        2.25       -3.37      3.37 o 
   3  -5   2        0.80       -0.76      0.93 o 
   4  -5   2        2.72        4.63      1.35 o 
   5  -5   2        4.09        5.26      1.29 o 
   6  -5   2        3.01        1.47      0.70 o 
  -6  -4   2        0.49        1.57      0.57 o 
  -5  -4   2       14.18       16.15      1.68 o 
  -4  -4   2        2.83        4.21      1.14 o 
  -3  -4   2        1.98        1.66      0.94 o 
  -2  -4   2        0.50        0.14      0.42 o 
  -1  -4   2       29.16       26.72      1.34 o 
   0  -4   2      127.71      247.29      2.98 o 
   1  -4   2      826.81      782.25      6.02 o 
   2  -4   2       73.15       80.49      2.02 o 
   3  -4   2        1.06        1.00      0.79 o 
   4  -4   2        2.47        2.21      1.38 o 
   5  -4   2        4.00        4.82      1.30 o 
   6  -4   2        3.66        4.89      0.97 o 
  -6  -3   2        0.05       -0.84      0.84 o 
  -5  -3   2        4.76        5.89      1.44 o 
  -4  -3   2       33.21       33.83      2.57 o 
  -3  -3   2       68.08       83.01      6.38 o 
  -2  -3   2       99.82      106.74      2.18 o 
  -1  -3   2       64.27       65.66      4.05 o 
   0  -3   2      115.60      119.31      1.74 o 
   1  -3   2        0.54        2.01      0.44 o 
   2  -3   2        0.08       -2.12      2.12 o 
   3  -3   2        3.01        8.03      1.23 o 
   4  -3   2        5.24        8.52      1.43 o 
   5  -3   2       55.83       54.63      3.32 o 
   6  -3   2        4.13        4.41      1.14 o 
  -6  -2   2        0.05        0.79      0.95 o 
  -5  -2   2        9.69        8.47      1.68 o 
  -4  -2   2       11.35       10.70      1.74 o 
  -3  -2   2       43.91       47.29      1.67 o 
  -2  -2   2       34.86       31.99      2.22 o 
  -1  -2   2        0.77       -5.67      5.67 o 
   0  -2   2     2838.89     3194.18     40.26 o 
   1  -2   2      203.37      205.30      3.65 o 
   2  -2   2     1090.88     1104.77      7.55 o 
   3  -2   2       61.47       78.16      2.76 o 
   4  -2   2        0.10       -0.12      1.41 o 
   5  -2   2        1.86        4.12      1.47 o 
   6  -2   2       18.25       18.09      1.76 o 
  -6  -1   2        5.34        7.24      1.28 o 
  -5  -1   2        2.35        4.07      1.45 o 
  -4  -1   2       34.11       35.18      2.51 o 
  -3  -1   2      317.65      424.41      6.35 o 
  -2  -1   2       31.95       -2.28      2.28 o 
  -1  -1   2      526.41      426.43      7.70 o 
   0  -1   2     1147.17     1076.43     24.20 o 
   1  -1   2      171.26      131.15      8.45 o 
   2  -1   2       66.48       86.92      1.61 o 
   3  -1   2       21.30       24.29      1.55 o 
   4  -1   2        8.71       10.74      1.45 o 
   5  -1   2       58.50       61.53      3.24 o 
   6  -1   2        0.50        2.07      1.10 o 
  -6   0   2        0.42        0.25      1.22 o 
  -5   0   2        0.55        1.64      1.50 o 
  -4   0   2       99.50       99.35      3.95 o 
  -3   0   2        0.67        2.31      1.00 o 
  -2   0   2        3.41        2.43      0.53 o 
  -1   0   2      978.92      862.05     15.34 o 
   0   0   2     1450.65     1406.46     23.22 o 
   1   0   2     1099.61     1024.82     18.90 o 
   2   0   2      110.87       93.88      2.61 o 
   3   0   2        0.94        0.38      0.78 o 
   4   0   2        2.88        1.74      1.15 o 
   5   0   2       14.10       15.16      2.24 o 
   6   0   2        4.50        4.84      1.45 o 
  -6   1   2        2.00        3.10      1.27 o 
  -5   1   2       43.14       50.06      3.17 o 
  -4   1   2       16.38       15.17      2.05 o 
  -3   1   2        8.36       14.52      1.42 o 
  -2   1   2       40.12       35.71      2.56 o 
  -1   1   2      794.34      700.73      7.49 o 
   0   1   2      284.27      325.37      1.75 o 
   1   1   2      528.10      419.98     10.66 o 
   2   1   2       72.33       72.96      1.52 o 
   3   1   2        7.84        6.15      1.04 o 
   4   1   2        0.36       -1.24      1.24 o 
   5   1   2       26.02       23.76      2.44 o 
   6   1   2        3.97        3.05      1.22 o 
  -6   2   2        1.25        1.59      1.17 o 
  -5   2   2        9.46       12.75      1.73 o 
  -4   2   2       28.09       27.83      2.50 o 
  -3   2   2      265.83      272.62     12.91 o 
  -2   2   2       71.40       87.28      1.71 o 
  -1   2   2      696.38      654.42     20.26 o 
   0   2   2     2151.33     2017.80     84.60 o 
   1   2   2      108.80      104.33      1.44 o 
   2   2   2      548.29      592.40     12.60 o 
   3   2   2      200.45      237.48      4.93 o 
   4   2   2       14.99       14.00      1.77 o 
   5   2   2       11.89       16.55      2.39 o 
   6   2   2        0.29       -0.45      1.10 o 
  -6   3   2        1.06        1.52      1.15 o 
  -5   3   2        0.19        0.65      1.48 o 
  -4   3   2       30.35       36.98      2.80 o 
  -3   3   2       86.86       91.29      9.83 o 
  -2   3   2      362.68      373.33      3.83 o 
  -1   3   2       94.61       85.06      3.57 o 
   0   3   2      480.91      443.89      4.30 o 
   1   3   2      456.07      393.68      3.19 o 
   2   3   2      130.87      112.20      3.45 o 
   3   3   2       83.72       85.68      3.14 o 
   4   3   2       91.89       90.82      4.00 o 
   5   3   2       32.80       35.68      2.70 o 
   6   3   2       13.30       11.47      1.39 o 
  -6   4   2        0.03       -0.21      0.96 o 
  -5   4   2       13.93       12.51      1.92 o 
  -4   4   2       15.90       15.59      2.20 o 
  -3   4   2       22.60       26.29      1.98 o 
  -2   4   2        0.24        0.14      0.57 o 
  -1   4   2        8.89        9.91      1.17 o 
   0   4   2      883.55      932.68      5.42 o 
   1   4   2      652.80      693.49      7.27 o 
   2   4   2        0.02        1.29      1.01 o 
   3   4   2       37.82       40.98      2.36 o 
   4   4   2        7.73        3.14      2.57 o 
   5   4   2        1.15        6.59      1.27 o 
   6   4   2        5.11        2.96      1.01 o 
  -5   5   2       14.47       13.60      1.67 o 
  -4   5   2        5.09        4.34      1.33 o 
  -3   5   2        1.54        1.39      1.07 o 
  -2   5   2       14.81        7.78      2.30 o 
  -1   5   2       27.57       18.22      1.00 o 
   0   5   2       12.04        9.87      0.82 o 
   1   5   2       42.29       39.86      1.54 o 
   2   5   2       52.94       60.73      2.10 o 
   3   5   2       76.24       84.56      3.65 o 
   4   5   2       27.31       33.31      2.61 o 
   5   5   2        0.91        0.45      1.13 o 
   6   5   2        0.05       -0.66      0.66 o 
  -5   6   2        0.38       -0.32      0.96 o 
  -4   6   2        0.63        0.13      1.29 o 
  -3   6   2        0.21       -1.15      1.15 o 
  -2   6   2       14.60       14.73      1.20 o 
  -1   6   2      191.50      177.87      2.76 o 
   0   6   2       61.03       71.95      1.70 o 
   1   6   2       43.74       39.66      1.56 o 
   2   6   2       78.02       74.25      2.37 o 
   3   6   2        4.04        7.70      1.48 o 
   4   6   2       10.48        9.34      1.95 o 
   5   6   2        5.96        6.39      1.20 o 
  -5   7   2        3.78        2.03      0.82 o 
  -4   7   2        0.34        0.11      1.02 o 
  -3   7   2        0.12        1.39      1.00 o 
  -2   7   2       58.28       59.06      2.43 o 
  -1   7   2       49.10       46.99      2.15 o 
   0   7   2       88.24       90.04      5.49 o 
   1   7   2        0.27        3.16      0.82 o 
   2   7   2       17.92       17.03      1.37 o 
   3   7   2        5.90        5.94      1.30 o 
   4   7   2       12.65       12.44      1.51 o 
   5   7   2        0.22       -0.06      0.69 o 
  -4   8   2        7.81       10.37      1.25 o 
  -3   8   2        0.07       -0.12      0.94 o 
  -2   8   2       66.88       63.91      4.11 o 
  -1   8   2       74.29       70.70      2.79 o 
   0   8   2        0.20        0.35      0.69 o 
   1   8   2        3.28        9.54      1.86 o 
   2   8   2        9.82        9.78      2.01 o 
   3   8   2        6.99        8.14      1.23 o 
   4   8   2        5.27        3.85      1.01 o 
  -4   9   2        1.73        1.78      0.62 o 
  -3   9   2        0.03        2.06      0.84 o 
  -2   9   2       10.16       11.73      1.18 o 
  -1   9   2        1.74        2.79      0.80 o 
   0   9   2        6.38        5.77      1.44 o 
   1   9   2        0.19       -0.62      0.73 o 
   2   9   2        7.37        7.74      1.07 o 
   3   9   2        0.39        0.00      0.77 o 
   4   9   2        0.75        0.96      0.53 o 
  -3  10   2        5.17        4.65      0.85 o 
  -2  10   2        0.95        1.40      0.54 o 
  -1  10   2        0.02       -0.28      0.62 o 
   0  10   2        4.57        6.31      0.89 o 
   1  10   2        5.48        6.27      0.93 o 
   2  10   2        6.47        7.01      0.84 o 
   3  10   2        0.27        0.38      0.58 o 
  -1  11   2        0.00       -0.35      0.46 o 
   0  11   2        0.25       -0.10      0.49 o 
   1  11   2        0.79        0.43      0.55 o 
   2  11   2        9.59        7.29      0.54 o 
   0 -11   3        0.00        0.24      0.50 o 
  -2 -10   3        0.00        0.11      0.43 o 
  -1 -10   3        1.67        1.61      0.60 o 
   0 -10   3        3.02        2.58      0.64 o 
   1 -10   3        0.01       -0.04      0.51 o 
   2 -10   3        3.20        3.96      0.63 o 
  -3  -9   3        1.22        1.51      0.73 o 
  -2  -9   3        1.40        1.68      0.63 o 
  -1  -9   3        7.99        8.85      1.05 o 
   0  -9   3        1.41        1.26      0.70 o 
   1  -9   3        4.49        4.43      0.86 o 
   2  -9   3        0.45        0.26      0.67 o 
   3  -9   3        0.43        1.40      0.71 o 
  -4  -8   3        0.55        0.62      0.62 o 
  -3  -8   3        1.16        2.49      0.92 o 
  -2  -8   3        2.10        2.73      0.83 o 
  -1  -8   3        6.84        7.36      1.00 o 
   0  -8   3       89.29       97.59      3.62 o 
   1  -8   3       15.20       13.53      1.71 o 
   2  -8   3        0.40        0.86      0.58 o 
   3  -8   3        3.42        3.43      1.15 o 
   4  -8   3        3.69        5.46      0.96 o 
  -4  -7   3        6.01        5.71      1.14 o 
  -3  -7   3        6.84        6.70      1.49 o 
  -2  -7   3        7.81        5.62      1.07 o 
  -1  -7   3       51.29       48.77      5.19 o 
   0  -7   3      111.40      110.24      3.08 o 
   1  -7   3       35.98       42.09      1.98 o 
   2  -7   3        2.15        4.36      0.93 o 
   3  -7   3        0.00        0.27      1.12 o 
   4  -7   3       31.77       31.91      2.17 o 
   5  -7   3        5.30        2.79      0.77 o 
  -5  -6   3       15.41       10.26      1.16 o 
  -4  -6   3        3.15        2.71      1.22 o 
  -3  -6   3        1.71        0.14      0.93 o 
  -2  -6   3       20.15       23.03      1.52 o 
  -1  -6   3       36.16       39.18      2.09 o 
   0  -6   3       39.64       41.48      1.69 o 
   1  -6   3       52.33       53.96      2.05 o 
   2  -6   3        0.52        1.54      0.63 o 
   3  -6   3       21.15       24.45      2.20 o 
   4  -6   3        0.07        1.82      0.92 o 
   5  -6   3        0.72        1.86      0.86 o 
  -5  -5   3        3.93        3.72      0.77 o 
  -4  -5   3       16.21       14.67      1.69 o 
  -3  -5   3        0.00        4.38      1.08 o 
  -2  -5   3       82.44       86.45      2.52 o 
  -1  -5   3        4.54        4.23      0.51 o 
   0  -5   3       25.93       26.53      1.24 o 
   1  -5   3      167.52      155.29      2.95 o 
   2  -5   3       56.82       50.02      1.90 o 
   3  -5   3        6.26        7.24      1.53 o 
   4  -5   3        0.01        0.00      1.14 o 
   5  -5   3        2.07        0.21      1.32 o 
   6  -5   3        0.85        1.20      0.64 o 
  -5  -4   3        0.43        1.69      1.18 o 
  -4  -4   3        1.44       -0.14      1.28 o 
  -3  -4   3        1.29        2.36      1.02 o 
  -2  -4   3       10.25       13.47      0.78 o 
  -1  -4   3       59.57       26.44      6.63 o 
   1  -4   3       40.75       48.50      6.94 o 
   2  -4   3        6.38        6.76      0.74 o 
   3  -4   3        0.29        0.45      0.91 o 
   4  -4   3        1.31        0.56      1.21 o 
   5  -4   3        6.75        6.59      1.77 o 
   6  -4   3        0.10       -0.29      0.90 o 
  -6  -3   3        7.56        8.92      0.91 o 
  -5  -3   3        0.00       -1.08      1.15 o 
  -4  -3   3        0.50       -0.14      1.26 o 
  -3  -3   3       21.17       25.24      2.14 o 
  -2  -3   3       50.33       52.31      1.68 o 
  -1  -3   3      234.04      203.17      2.60 o 
   0  -3   3        8.08        7.03      0.96 o 
   1  -3   3      184.90      162.47      2.25 o 
   2  -3   3       35.29       33.16      4.43 o 
   3  -3   3        6.80       10.97      1.18 o 
   4  -3   3       13.15       14.44      1.81 o 
   5  -3   3        0.54        1.72      1.08 o 
   6  -3   3        0.09       -0.75      1.06 o 
  -6  -2   3        2.87        2.62      0.96 o 
  -5  -2   3        4.08        3.85      1.54 o 
  -4  -2   3        0.05        2.15      0.91 o 
  -3  -2   3       20.02       18.93      1.53 o 
  -2  -2   3     1222.19     1269.73     37.16 o 
  -1  -2   3      108.36       90.42      1.62 o 
   0  -2   3      442.73      603.81      3.52 o 
   1  -2   3       55.69       52.04      3.10 o 
   2  -2   3      134.59      126.95      4.61 o 
   3  -2   3      141.65      168.12      4.03 o 
   4  -2   3      140.65      149.62      4.62 o 
   5  -2   3       28.24       32.75      2.57 o 
   6  -2   3        2.97        1.82      1.40 o 
  -6  -1   3        0.31        0.79      0.98 o 
  -5  -1   3        0.60        0.27      1.39 o 
  -4  -1   3       47.18       50.18      3.01 o 
  -3  -1   3       17.23       26.70      4.44 o 
  -2  -1   3      450.84      497.06      9.84 o 
  -1  -1   3     3665.20     3354.09     44.93 o 
   0  -1   3      804.59      772.78      3.44 o 
   1  -1   3       21.17       17.48      0.66 o 
   2  -1   3      222.80      242.55      2.61 o 
   3  -1   3       28.64       31.86      1.81 o 
   4  -1   3        1.26        2.74      1.01 o 
   5  -1   3        0.41        8.73      1.75 o 
   6  -1   3       10.72        8.44      1.45 o 
  -6   0   3        9.55        8.66      1.42 o 
  -5   0   3        5.54        4.83      1.68 o 
  -4   0   3       54.95       64.42      3.36 o 
  -3   0   3        2.61        2.75      0.60 o 
  -2   0   3       45.99       51.94      1.53 o 
  -1   0   3      951.89      831.96      7.17 o 
   0   0   3      670.58      594.75      9.48 o 
   1   0   3      300.04      269.37      2.46 o 
   2   0   3       80.04      100.42      2.20 o 
   3   0   3       26.57       32.90      1.74 o 
   4   0   3      121.39      115.27      4.08 o 
   5   0   3        1.65        3.47      1.49 o 
   6   0   3        1.21        2.22      1.16 o 
  -6   1   3        0.07        1.19      1.18 o 
  -5   1   3       13.85       10.84      2.11 o 
  -4   1   3      182.93      198.16      5.48 o 
  -3   1   3        8.94       18.47      1.12 o 
  -2   1   3       34.45       49.12      1.29 o 
  -1   1   3     3284.63     3304.29     69.32 o 
   0   1   3       13.38       17.03      0.55 o 
   1   1   3     2973.55     2856.61     38.10 o 
   2   1   3      281.82      317.39      7.53 o 
   3   1   3       22.69       31.06      1.92 o 
   4   1   3      192.66      212.84      5.54 o 
   5   1   3        0.16        0.14      1.49 o 
   6   1   3        0.59        0.95      0.95 o 
  -6   2   3        8.64        7.90      1.42 o 
  -5   2   3        4.99        5.12      1.86 o 
  -4   2   3      112.44      118.43      4.28 o 
  -3   2   3      109.04      124.81      4.04 o 
  -2   2   3      158.11      186.16      2.52 o 
  -1   2   3     1173.49     1117.62      5.00 o 
   0   2   3     4257.68     4713.41     49.47 o 
   1   2   3      400.09      340.89      5.46 o 
   2   2   3      118.36       95.87      5.21 o 
   3   2   3       12.77       11.59      1.40 o 
   4   2   3       41.81       40.35      2.58 o 
   5   2   3       74.96       85.06      3.87 o 
   6   2   3        3.44        2.34      1.15 o 
  -6   3   3        0.82       -1.15      1.15 o 
  -5   3   3       25.28       24.21      2.30 o 
  -4   3   3        9.25        8.45      1.68 o 
  -3   3   3       85.37       88.77      6.47 o 
  -2   3   3      131.72      131.16      2.35 o 
  -1   3   3      107.01      104.81      1.75 o 
   0   3   3     3729.75     3778.43     51.03 o 
   1   3   3       53.42       43.56      1.14 o 
   2   3   3        5.39        7.49      1.05 o 
   3   3   3        5.51        6.38      1.04 o 
   4   3   3       87.32       92.20      4.02 o 
   5   3   3       38.45       40.31      2.86 o 
   6   3   3        4.07        5.05      0.89 o 
  -6   4   3        0.12        0.87      0.88 o 
  -5   4   3       24.33       21.02      2.19 o 
  -4   4   3       13.92       16.67      1.91 o 
  -3   4   3       16.75       24.23      2.08 o 
  -2   4   3      320.09      332.07      4.10 o 
  -1   4   3      184.42      204.44      2.78 o 
   0   4   3      168.14      204.26      2.60 o 
   1   4   3       59.58       61.30      1.54 o 
   2   4   3      124.87      130.60      2.56 o 
   3   4   3       13.85       16.25      1.65 o 
   4   4   3      179.58      188.37      5.56 o 
   5   4   3        0.83       -0.25      1.06 o 
   6   4   3        6.67        6.91      0.92 o 
  -5   5   3        0.27       -0.20      1.17 o 
  -4   5   3        1.57       -0.83      1.45 o 
  -3   5   3       18.04       20.01      1.87 o 
  -2   5   3      161.75      164.17      2.62 o 
  -1   5   3      117.51      113.67      2.40 o 
   0   5   3        6.85        8.08      0.78 o 
   1   5   3      307.65      316.95      5.95 o 
   2   5   3       25.10       19.95      1.23 o 
   3   5   3       45.04       51.30      3.00 o 
   4   5   3       29.40       24.88      2.22 o 
   5   5   3        1.03        3.88      1.07 o 
   6   5   3        4.25        4.30      0.77 o 
  -5   6   3        0.30        1.53      0.82 o 
  -4   6   3        2.60        2.58      1.35 o 
  -3   6   3       19.32       21.99      2.22 o 
  -2   6   3        8.13        6.77      1.97 o 
  -1   6   3       10.89       12.94      1.69 o 
   0   6   3       28.02       30.18      1.17 o 
   1   6   3        2.56       -3.01      3.01 o 
   2   6   3       10.76       13.51      1.18 o 
   3   6   3      134.08      137.43      4.80 o 
   4   6   3        2.26        4.48      1.13 o 
   5   6   3        8.21        7.79      1.18 o 
  -5   7   3        0.63        0.00      0.74 o 
  -4   7   3        0.48       -1.26      1.26 o 
  -3   7   3        9.62       18.09      2.08 o 
  -2   7   3      139.92      149.37      3.85 o 
  -1   7   3       20.59       13.34      1.40 o 
   0   7   3        0.74        1.35      1.07 o 
   1   7   3        2.82        2.20      2.87 o 
   2   7   3        5.69        7.04      1.13 o 
   3   7   3       32.71       31.00      2.56 o 
   4   7   3       19.48       19.77      1.78 o 
   5   7   3        0.20        0.46      0.60 o 
  -4   8   3        1.85        2.24      0.96 o 
  -3   8   3        0.70        0.48      1.09 o 
  -2   8   3        4.51        4.19      1.00 o 
  -1   8   3       54.28       45.29      2.43 o 
   0   8   3       10.76       11.14      1.03 o 
   1   8   3        6.84        9.33      1.19 o 
   2   8   3       14.07       13.72      1.31 o 
   3   8   3        3.73        2.30      1.33 o 
   4   8   3        3.29        5.08      0.89 o 
  -4   9   3        0.26        1.09      0.63 o 
  -3   9   3        0.31        0.09      1.01 o 
  -2   9   3        0.18       -0.68      0.68 o 
  -1   9   3       14.32       15.96      1.36 o 
   0   9   3        1.98        2.28      0.73 o 
   1   9   3        2.55        1.17      0.79 o 
   2   9   3        0.41       -0.69      0.69 o 
   3   9   3        0.25       -0.77      0.91 o 
   4   9   3        0.05       -0.47      0.60 o 
  -3  10   3        0.04        0.51      0.57 o 
  -2  10   3        3.91        4.48      0.68 o 
  -1  10   3        0.04        0.44      0.55 o 
   0  10   3        0.09        0.85      0.65 o 
   1  10   3        1.65        0.67      0.67 o 
   2  10   3        0.13       -0.33      0.57 o 
   3  10   3        3.36        4.08      0.73 o 
  -1  11   3        0.05        0.56      0.49 o 
   0  11   3        1.27        3.17      0.70 o 
   1  11   3        4.46        4.71      0.66 o 
   2  11   3        1.29        1.61      0.44 o 
  -2 -10   4        1.52        1.34      0.43 o 
  -1 -10   4        0.71        0.49      0.55 o 
   0 -10   4        1.90        2.22      0.58 o 
   1 -10   4        0.24        0.22      0.52 o 
   2 -10   4        1.58        2.39      0.48 o 
  -3  -9   4        1.33        1.42      0.51 o 
  -2  -9   4        1.70        1.45      0.59 o 
  -1  -9   4        8.15        5.79      0.90 o 
   0  -9   4        0.65        0.11      1.47 o 
   1  -9   4        0.85        1.14      1.40 o 
   2  -9   4        0.24        0.25      0.52 o 
   3  -9   4        7.15        6.83      0.95 o 
  -4  -8   4        0.15        0.77      0.54 o 
  -3  -8   4        0.15        0.75      0.90 o 
  -2  -8   4       12.00       13.28      1.62 o 
  -1  -8   4       21.17       22.40      1.57 o 
   0  -8   4       46.59       48.18      2.18 o 
   1  -8   4        0.18       -0.07      1.25 o 
   2  -8   4        6.92        4.73      0.93 o 
   3  -8   4        0.08       -0.54      1.00 o 
   4  -8   4        0.05        0.61      0.72 o 
  -4  -7   4        7.73        9.73      1.17 o 
  -3  -7   4       10.32       12.47      1.69 o 
  -2  -7   4       18.57       21.91      1.46 o 
  -1  -7   4       18.94       18.05      1.43 o 
   0  -7   4        0.13        0.04      1.15 o 
   1  -7   4      102.10      111.09      4.64 o 
   2  -7   4       56.07       64.52      2.42 o 
   3  -7   4        9.01       10.02      1.55 o 
   4  -7   4        1.32        1.32      0.97 o 
   5  -7   4        0.19        0.19      0.63 o 
  -5  -6   4        0.31        0.00      0.60 o 
  -4  -6   4       25.49       21.88      1.98 o 
  -3  -6   4       29.20       29.61      2.60 o 
  -2  -6   4       35.25       25.06      1.69 o 
  -1  -6   4       31.57       34.87      2.57 o 
   0  -6   4       14.80       14.11      2.69 o 
   1  -6   4       35.46       32.56      1.86 o 
   2  -6   4       86.06       81.23      2.65 o 
   3  -6   4        3.22        5.33      1.26 o 
   4  -6   4        0.91        1.52      1.28 o 
   5  -6   4        1.71        1.15      0.85 o 
  -5  -5   4        0.68        1.68      0.74 o 
  -4  -5   4       21.06       19.92      1.97 o 
  -3  -5   4       25.80       24.54      2.12 o 
  -2  -5   4        0.04        0.19      0.62 o 
  -1  -5   4        1.52        0.98      0.48 o 
   0  -5   4       41.29       35.24      1.53 o 
   1  -5   4        0.40        0.80      0.54 o 
   2  -5   4       35.15       34.66      1.63 o 
   3  -5   4       49.09       51.66      2.96 o 
   4  -5   4        1.40        2.91      1.05 o 
   5  -5   4       12.36       11.94      1.28 o 
  -5  -4   4        0.10        0.19      0.98 o 
  -4  -4   4        1.17        1.94      1.29 o 
  -3  -4   4       19.83       18.13      2.02 o 
  -2  -4   4        0.11       -0.13      0.38 o 
  -1  -4   4        5.63        3.85      2.25 o 
   0  -4   4      351.47      397.92      9.88 o 
   1  -4   4       14.93       11.52      4.66 o 
   2  -4   4      198.23      219.64      3.51 o 
   3  -4   4       12.55        9.54      1.67 o 
   4  -4   4        2.19        0.98      1.65 o 
   5  -4   4       11.81       12.64      1.72 o 
   6  -4   4        1.64        0.44      0.77 o 
  -6  -3   4        0.08       -0.49      0.65 o 
  -5  -3   4        1.57        1.01      1.15 o 
  -4  -3   4        0.57        0.14      1.25 o 
  -3  -3   4        1.20        1.77      0.89 o 
  -2  -3   4      337.56      367.92     11.49 o 
  -1  -3   4      101.56       76.59      1.72 o 
   0  -3   4      156.35      156.10      5.35 o 
   1  -3   4        5.79        4.56      0.62 o 
   2  -3   4      228.43      210.70      3.06 o 
   3  -3   4       52.20       58.78      2.84 o 
   4  -3   4       80.22       78.78      3.62 o 
   5  -3   4        4.20        4.70      1.50 o 
   6  -3   4        1.95        3.25      1.07 o 
  -6  -2   4        0.15        0.11      0.69 o 
  -5  -2   4        3.23        4.39      1.34 o 
  -4  -2   4        2.16        1.51      1.34 o 
  -3  -2   4       95.50       85.52     12.07 o 
  -2  -2   4      195.26      187.28      5.43 o 
  -1  -2   4        0.65       -1.74      1.74 o 
   0  -2   4      554.03      567.19      3.71 o 
   1  -2   4     1482.37     1363.04      6.16 o 
   2  -2   4      117.30      108.66      2.03 o 
   3  -2   4        0.62        1.75      0.94 o 
   4  -2   4       31.27       22.45      2.34 o 
   5  -2   4       24.87       25.44      2.24 o 
   6  -2   4       11.53       12.04      1.35 o 
  -6  -1   4        0.00       -0.99      0.99 o 
  -5  -1   4       24.46       23.00      2.26 o 
  -4  -1   4       27.52       33.19      2.47 o 
  -3  -1   4        9.57        7.01      1.20 o 
  -2  -1   4       30.68       34.38      1.21 o 
  -1  -1   4        0.99        4.36      2.67 o 
   0  -1   4      963.49      861.70     19.52 o 
   1  -1   4        0.11        1.85      0.42 o 
   2  -1   4       69.48       77.11      1.60 o 
   3  -1   4      182.50      205.49      4.38 o 
   4  -1   4        0.19       -1.00      1.00 o 
   5  -1   4       34.56       28.48      2.65 o 
   6  -1   4        0.01        0.64      1.08 o 
  -6   0   4        0.51        0.33      1.14 o 
  -5   0   4       11.96       14.96      2.02 o 
  -4   0   4       19.86       21.18      2.07 o 
  -3   0   4       62.99       70.73      7.81 o 
  -2   0   4      722.57      791.39     33.62 o 
  -1   0   4      130.52      114.98      2.99 o 
   0   0   4       93.17       75.06      1.16 o 
   1   0   4       95.72       85.56      4.16 o 
   2   0   4       11.31       10.21      0.67 o 
   3   0   4      259.41      292.36      5.21 o 
   4   0   4      147.35      143.63      4.57 o 
   5   0   4       58.15       62.91      3.39 o 
   6   0   4        0.04       -1.26      1.26 o 
  -6   1   4        1.77        1.78      1.23 o 
  -5   1   4       11.06       11.94      1.92 o 
  -4   1   4        1.34        1.46      1.33 o 
  -3   1   4      111.54      111.93      5.83 o 
  -2   1   4       85.83       87.52      1.80 o 
  -1   1   4      231.50      191.59      3.48 o 
   0   1   4     7359.79     7499.04     64.56 o 
   1   1   4       75.74       72.83      2.34 o 
   2   1   4      691.67      720.12     22.30 o 
   3   1   4        9.53        5.71      1.12 o 
   4   1   4       19.50       16.41      1.99 o 
   5   1   4       41.87       40.92      3.08 o 
   6   1   4        0.18       -0.38      1.01 o 
  -6   2   4        4.07        2.45      1.11 o 
  -5   2   4       20.16       22.95      2.29 o 
  -4   2   4       14.78       15.80      1.97 o 
  -3   2   4       41.35       47.36      1.74 o 
  -2   2   4        3.95       -7.90     14.39 o 
  -1   2   4      109.40      111.20      1.76 o 
   0   2   4     2069.06     2092.08     57.78 o 
   1   2   4      883.07      784.47      6.52 o 
   2   2   4       38.96       42.15      3.54 o 
   3   2   4        0.00       -1.00      1.00 o 
   4   2   4       22.20       25.75      2.26 o 
   5   2   4        7.43        5.78      1.58 o 
   6   2   4        7.33        6.86      1.19 o 
  -6   3   4        0.16        1.82      0.92 o 
  -5   3   4        0.00        1.80      1.12 o 
  -4   3   4       15.51       15.37      2.11 o 
  -3   3   4        0.07        1.09      1.06 o 
  -2   3   4        0.46       -3.08      3.08 o 
  -1   3   4        3.89        7.78      0.64 o 
   0   3   4        0.08        0.55      0.45 o 
   1   3   4      845.53      786.47      4.80 o 
   2   3   4      103.92       52.92      8.67 o 
   3   3   4        4.83        5.10      1.31 o 
   4   3   4        0.21        0.39      0.98 o 
   5   3   4       99.20      101.95      4.22 o 
   6   3   4        2.49        3.98      0.90 o 
  -6   4   4        0.56        0.68      0.81 o 
  -5   4   4        0.02        0.76      1.34 o 
  -4   4   4       24.98       25.58      2.51 o 
  -3   4   4        2.29        3.24      1.36 o 
  -2   4   4       23.49       25.48      1.06 o 
  -1   4   4      313.79      280.33      3.98 o 
   0   4   4     1401.30     1632.51      7.62 o 
   1   4   4      287.75      275.39      3.29 o 
   2   4   4        1.08        0.78      1.18 o 
   3   4   4        0.57        0.98      0.78 o 
   4   4   4       12.37        9.73      1.46 o 
   5   4   4       85.58       81.56      3.64 o 
   6   4   4        6.16        5.05      0.92 o 
  -5   5   4       24.91       23.08      1.87 o 
  -4   5   4        7.48        6.05      1.91 o 
  -3   5   4        4.86        7.66      1.54 o 
  -2   5   4        5.77        3.04      0.82 o 
  -1   5   4       67.25       59.92      1.45 o 
   0   5   4       41.48       44.87      1.49 o 
   1   5   4        1.08       -0.25      0.59 o 
   2   5   4      125.61      128.74      2.89 o 
   3   5   4        1.21        1.75      1.03 o 
   4   5   4        2.29        3.93      1.32 o 
   5   5   4        2.90        1.14      1.17 o 
   6   5   4        0.01        0.24      0.61 o 
  -5   6   4        0.70       -0.70      0.95 o 
  -4   6   4        0.39        1.13      1.13 o 
  -3   6   4       28.58       27.18      2.36 o 
  -2   6   4        9.36       10.17      1.12 o 
  -1   6   4        0.32       -0.27      0.42 o 
   0   6   4        9.44       13.83      0.82 o 
   1   6   4       16.50       12.62      0.87 o 
   2   6   4      103.85       96.80      6.55 o 
   3   6   4       33.24       32.56      2.63 o 
   4   6   4       30.98       33.90      2.65 o 
   5   6   4        3.97        4.08      1.05 o 
  -5   7   4        4.96        3.41      0.78 o 
  -4   7   4        6.36        4.33      1.34 o 
  -3   7   4        0.34        0.41      1.27 o 
  -2   7   4       88.95       93.72      3.43 o 
  -1   7   4      108.88       98.62      3.02 o 
   0   7   4        7.49        7.14      0.96 o 
   1   7   4       25.63       21.83      1.80 o 
   2   7   4        0.11       -0.23      0.70 o 
   3   7   4        8.06        4.67      1.71 o 
   4   7   4        0.33        0.35      1.02 o 
   5   7   4        1.98        2.30      0.73 o 
  -4   8   4        1.66        0.72      0.95 o 
  -3   8   4        0.24       -0.35      0.93 o 
  -2   8   4        4.11        3.64      0.96 o 
  -1   8   4       17.43       13.10      1.50 o 
   0   8   4       21.80       18.57      1.79 o 
   1   8   4        1.18        4.88      1.06 o 
   2   8   4        0.01       -0.48      0.63 o 
   3   8   4        2.43        0.89      1.30 o 
   4   8   4        0.42       -0.80      0.83 o 
  -3   9   4        0.07        0.50      0.77 o 
  -2   9   4        3.18        3.59      0.86 o 
  -1   9   4        0.01        0.40      0.62 o 
   0   9   4        6.05        6.85      0.99 o 
   1   9   4        0.91        1.84      0.70 o 
   2   9   4        3.88        4.56      0.80 o 
   3   9   4        2.63        4.45      1.15 o 
   4   9   4        0.27        0.11      0.56 o 
  -3  10   4        2.62        2.11      0.63 o 
  -2  10   4        0.25       -0.80      0.80 o 
  -1  10   4        1.86        1.22      0.67 o 
   0  10   4        1.43        1.80      0.68 o 
   1  10   4        0.73        0.56      0.61 o 
   2  10   4        0.08       -0.57      0.57 o 
   3  10   4        0.06       -0.22      0.64 o 
  -1  11   4        3.74        5.04      1.27 o 
   0  11   4        0.33        0.19      0.45 o 
   1  11   4        0.43        0.39      0.45 o 
   2  11   4        4.36        3.02      0.47 o 
  -1 -10   5        0.68        0.84      0.63 o 
   0 -10   5        0.18       -0.34      0.47 o 
   1 -10   5        0.39        0.73      0.44 o 
   2 -10   5        1.12        1.16      0.36 o 
  -3  -9   5        0.78        0.76      0.58 o 
  -2  -9   5        3.10        3.62      1.04 o 
  -1  -9   5        1.09        1.36      0.63 o 
   0  -9   5        4.27        3.84      0.77 o 
   1  -9   5        5.58        3.26      0.83 o 
   2  -9   5        0.36       -0.38      0.58 o 
   3  -9   5        0.00       -0.63      0.68 o 
  -3  -8   5        0.00        0.82      0.72 o 
  -2  -8   5        1.51        0.93      0.59 o 
  -1  -8   5        8.00        7.09      1.01 o 
   0  -8   5       41.23       54.47      2.26 o 
   1  -8   5       56.34       60.69      2.26 o 
   2  -8   5        0.56        2.26      0.69 o 
   3  -8   5        8.90        6.59      1.36 o 
   4  -8   5        1.33        1.33      0.71 o 
  -4  -7   5        3.96        7.54      1.01 o 
  -3  -7   5        2.35        2.31      0.91 o 
  -2  -7   5       87.96       79.29      2.79 o 
  -1  -7   5       88.54       91.60      2.88 o 
   0  -7   5        0.97        1.15      0.79 o 
   1  -7   5        0.15        0.02      0.78 o 
   2  -7   5       13.79       10.84      1.26 o 
   3  -7   5       36.78       36.51      2.71 o 
   4  -7   5        6.45        5.13      1.21 o 
   5  -7   5        0.58        0.72      0.51 o 
  -5  -6   5        0.26        0.19      0.51 o 
  -4  -6   5        0.08        1.09      0.90 o 
  -3  -6   5       18.69       15.15      1.88 o 
  -2  -6   5      121.60      119.07      3.32 o 
  -1  -6   5       98.51       84.34      2.69 o 
   0  -6   5       34.02       38.91      3.21 o 
   1  -6   5        6.35        5.45      0.98 o 
   2  -6   5       23.32       19.50      1.45 o 
   3  -6   5       36.24       33.14      2.82 o 
   4  -6   5        3.65        5.84      1.30 o 
   5  -6   5        0.04       -0.28      0.76 o 
  -5  -5   5        0.13       -0.71      0.73 o 
  -4  -5   5        8.88        8.27      1.41 o 
  -3  -5   5        0.76        0.85      1.30 o 
  -2  -5   5        6.01        4.38      0.86 o 
  -1  -5   5       42.51       29.89      1.57 o 
   0  -5   5        5.82        8.39      0.74 o 
   1  -5   5        0.80        1.62      0.60 o 
   2  -5   5       38.73       39.90      1.75 o 
   3  -5   5       31.36       35.43      2.54 o 
   4  -5   5       37.41       36.96      2.62 o 
   5  -5   5        0.58        1.63      1.07 o 
  -5  -4   5        0.17        0.26      0.83 o 
  -4  -4   5        9.23        5.13      1.67 o 
  -3  -4   5        0.85        0.82      1.10 o 
  -2  -4   5       12.50       11.48      1.51 o 
  -1  -4   5       11.40       10.98      1.82 o 
   1  -4   5      333.38      330.15     10.19 o 
   2  -4   5        5.98        5.82      0.85 o 
   3  -4   5      149.68      159.49      4.74 o 
   4  -4   5        5.45        5.34      1.51 o 
   5  -4   5       11.42       12.20      1.59 o 
   6  -4   5        0.82        0.56      0.70 o 
  -5  -3   5        0.18        1.53      0.92 o 
  -4  -3   5       42.90       45.71      2.86 o 
  -3  -3   5        5.34        6.52      1.29 o 
  -2  -3   5       57.04       53.44      1.47 o 
  -1  -3   5       44.95       61.80      1.78 o 
   0  -3   5     1350.02     1467.16      7.45 o 
   1  -3   5       15.33       14.42      0.87 o 
   2  -3   5       28.48       25.52      1.24 o 
   3  -3   5       13.92       16.36      1.65 o 
   4  -3   5       26.43       28.34      2.38 o 
   5  -3   5      108.82      118.07      4.25 o 
   6  -3   5        6.67        6.18      1.11 o 
  -6  -2   5        0.79        0.09      0.66 o 
  -5  -2   5       37.42       33.58      2.30 o 
  -4  -2   5        9.07        7.56      1.72 o 
  -3  -2   5        1.23        2.30      1.10 o 
  -2  -2   5       20.87       29.20      1.36 o 
  -1  -2   5      240.56      231.17      2.84 o 
   0  -2   5     1469.08     1477.32     12.02 o 
   1  -2   5        3.52        2.33      0.56 o 
   2  -2   5       67.25       75.83      2.27 o 
   3  -2   5       31.35       31.99      2.03 o 
   4  -2   5      144.23      127.45      4.58 o 
   5  -2   5        1.75        0.81      1.23 o 
   6  -2   5        0.00        1.21      0.87 o 
  -6  -1   5        0.69       -0.05      0.80 o 
  -5  -1   5       13.84       10.26      1.51 o 
  -4  -1   5        5.80        4.42      1.45 o 
  -3  -1   5        1.58        1.81      0.67 o 
  -2  -1   5       40.15       33.97      1.30 o 
  -1  -1   5      675.27      582.92      4.19 o 
   0  -1   5        8.90        8.96      0.57 o 
   1  -1   5       45.57       48.06      1.49 o 
   2  -1   5       12.94       19.84      2.36 o 
   3  -1   5      115.69      110.98      3.41 o 
   4  -1   5       16.90       17.92      1.96 o 
   5  -1   5       14.34       11.53      1.87 o 
   6  -1   5        7.86        6.90      1.32 o 
  -6   0   5        0.12        0.45      0.93 o 
  -5   0   5        3.76        2.97      1.32 o 
  -4   0   5        0.01        0.00      1.16 o 
  -3   0   5       37.63       27.36      1.47 o 
  -2   0   5     1028.01     1011.85     48.88 o 
  -1   0   5     2078.58     1820.81     37.22 o 
   0   0   5     1483.10     1520.21     42.27 o 
   1   0   5        7.87       10.97      0.60 o 
   2   0   5       16.43       16.41      2.15 o 
   3   0   5        7.16        6.34      1.08 o 
   4   0   5       12.87       14.09      1.70 o 
   5   0   5       86.52       84.92      3.96 o 
   6   0   5        0.02       -1.12      1.12 o 
  -6   1   5       10.97        8.00      1.28 o 
  -5   1   5       29.52       38.36      2.60 o 
  -4   1   5        2.75        1.37      1.45 o 
  -3   1   5       35.89       43.96      1.69 o 
  -2   1   5      164.90      171.80      7.62 o 
  -1   1   5      122.94      127.16      1.85 o 
   0   1   5     1276.90     1226.84     26.05 o 
   1   1   5      586.41      503.07      3.47 o 
   2   1   5      890.52      880.85      9.16 o 
   3   1   5      523.06      611.72      7.98 o 
   4   1   5        3.04        7.12      1.19 o 
   5   1   5       26.84       23.19      2.34 o 
   6   1   5        0.17        0.27      0.85 o 
  -6   2   5        2.52        3.39      1.00 o 
  -5   2   5       27.78       29.51      2.28 o 
  -4   2   5        3.76        5.25      1.64 o 
  -3   2   5       67.81       66.26      2.13 o 
  -2   2   5      556.71      571.37      8.06 o 
  -1   2   5       72.12       96.06      2.23 o 
   0   2   5       59.62       89.06      3.09 o 
   1   2   5      308.99      284.89     11.55 o 
   2   2   5       41.74       24.83      1.29 o 
   3   2   5       22.88       24.37      1.81 o 
   4   2   5        4.98        7.71      1.39 o 
   5   2   5        6.58        8.48      1.72 o 
   6   2   5        1.33        1.74      1.00 o 
  -6   3   5        3.02        3.55      0.89 o 
  -5   3   5        0.38        0.79      1.31 o 
  -4   3   5        6.11        7.99      1.73 o 
  -3   3   5        4.55        8.35      1.27 o 
  -2   3   5        0.06       -0.33      0.63 o 
  -1   3   5       59.02       63.49      1.53 o 
   0   3   5      514.11      552.17      4.03 o 
   1   3   5       48.34       63.81      1.48 o 
   2   3   5        1.78        6.47      7.81 o 
   3   3   5       26.96       21.49      1.66 o 
   4   3   5        0.72        0.92      0.92 o 
   5   3   5       34.87       32.76      2.44 o 
   6   3   5       18.30       16.69      1.46 o 
  -5   4   5        8.15        8.83      1.52 o 
  -4   4   5        2.22        2.52      1.53 o 
  -3   4   5        8.15        7.51      1.44 o 
  -2   4   5        0.19        0.61      0.44 o 
  -1   4   5      290.56      292.99      3.54 o 
   0   4   5      783.16      822.86      5.61 o 
   1   4   5      352.81      348.38      4.45 o 
   2   4   5       22.46       23.48      1.22 o 
   3   4   5       13.59       13.84      1.73 o 
   4   4   5        0.43       -1.19      1.19 o 
   5   4   5       12.41       15.65      1.78 o 
   6   4   5        2.96        3.39      0.91 o 
  -5   5   5        0.89       -0.17      1.11 o 
  -4   5   5       18.55       19.22      1.94 o 
  -3   5   5       33.65       32.53      2.61 o 
  -2   5   5        0.03       -1.07      1.07 o 
  -1   5   5        1.58        3.41      0.48 o 
   0   5   5       69.52       83.45      2.07 o 
   1   5   5        1.99        1.66      0.49 o 
   2   5   5       66.60       70.48      5.39 o 
   3   5   5      153.00      155.28      4.97 o 
   4   5   5        1.30       -1.49      1.49 o 
   5   5   5        0.46        2.13      0.83 o 
   6   5   5        0.23        0.14      0.58 o 
  -5   6   5        0.93        0.13      0.89 o 
  -4   6   5        0.58       -1.08      1.30 o 
  -3   6   5       58.58       59.49      3.31 o 
  -2   6   5      131.16      132.98      3.29 o 
  -1   6   5       25.45       21.89      1.40 o 
   0   6   5        8.33       16.49      1.02 o 
   1   6   5       25.55       25.06      1.13 o 
   2   6   5       19.28       19.59      1.37 o 
   3   6   5        0.81       -1.32      1.32 o 
   4   6   5        5.12        7.27      1.44 o 
   5   6   5        0.06        0.73      0.79 o 
  -4   7   5        1.88        2.03      0.93 o 
  -3   7   5       26.00       33.61      2.41 o 
  -2   7   5       51.62       49.71      2.19 o 
  -1   7   5        0.43       -1.00      1.00 o 
   0   7   5        1.66        0.76      0.98 o 
   1   7   5       34.88       24.02      1.93 o 
   2   7   5        0.20        0.30      0.87 o 
   3   7   5        0.23        0.14      1.20 o 
   4   7   5        0.02        0.47      1.02 o 
   5   7   5        0.08        1.61      0.60 o 
  -4   8   5        0.01        0.86      0.78 o 
  -3   8   5        4.10        4.03      1.13 o 
  -2   8   5       11.00       11.94      1.27 o 
  -1   8   5       19.15       18.17      1.44 o 
   1   8   5        0.74        0.63      0.78 o 
   2   8   5        9.83        7.96      1.18 o 
   3   8   5        1.55        2.15      1.06 o 
   4   8   5        2.16        3.43      1.02 o 
  -3   9   5        0.48       -0.76      0.76 o 
  -2   9   5        0.04       -0.66      0.66 o 
  -1   9   5        3.19        4.79      0.90 o 
   0   9   5       19.43       20.58      1.49 o 
   1   9   5       15.85       17.94      1.33 o 
   2   9   5        0.33        1.60      0.67 o 
   3   9   5        0.79       -0.29      0.92 o 
   4   9   5        1.26        1.20      0.66 o 
  -3  10   5        5.59        3.20      0.67 o 
  -2  10   5        1.86        1.77      0.58 o 
  -1  10   5        1.43        1.33      0.64 o 
   0  10   5        0.22        0.36      0.65 o 
   1  10   5        0.33       -0.39      0.63 o 
   2  10   5        0.03       -0.03      0.54 o 
   3  10   5        1.80        2.03      0.69 o 
  -1  11   5        1.22        0.96      0.45 o 
   0  11   5        0.61       -0.19      0.57 o 
   1  11   5        0.09        1.23      0.48 o 
   2  11   5        0.74        1.01      0.37 o 
  -1 -10   6        0.20       -0.02      0.39 o 
   0 -10   6        0.00       -0.42      0.42 o 
   1 -10   6        0.78        0.87      0.41 o 
  -2  -9   6        0.01        0.04      0.49 o 
  -1  -9   6        7.39        8.77      0.81 o 
   0  -9   6        8.23        9.17      1.47 o 
   1  -9   6        0.43        0.62      0.71 o 
   2  -9   6        1.25        1.41      0.88 o 
   3  -9   6        0.17       -0.32      0.56 o 
  -3  -8   6        0.51        0.00      0.78 o 
  -2  -8   6        2.47        4.03      1.03 o 
  -1  -8   6        1.06        1.67      1.56 o 
   0  -8   6        7.99        8.58      1.04 o 
   1  -8   6        0.00       -0.25      0.63 o 
   2  -8   6        3.10        1.64      0.80 o 
   3  -8   6        0.32       -0.65      0.84 o 
   4  -8   6        1.29        1.44      0.64 o 
  -4  -7   6        0.06        0.17      0.65 o 
  -3  -7   6        2.62        6.04      0.98 o 
  -2  -7   6        0.73        0.76      0.67 o 
  -1  -7   6      108.39      107.10      3.17 o 
   0  -7   6       25.86       25.00      1.63 o 
   1  -7   6        9.32        9.80      1.13 o 
   2  -7   6        1.34        1.62      0.88 o 
   3  -7   6        1.87        1.85      1.30 o 
   4  -7   6        8.30        9.18      1.10 o 
  -4  -6   6        5.46        6.71      1.10 o 
  -3  -6   6        0.00       -1.14      1.14 o 
  -2  -6   6        1.12        0.57      0.84 o 
  -1  -6   6       28.96       23.17      2.67 o 
   0  -6   6       16.24       23.76      1.52 o 
   1  -6   6        0.01        1.47      1.04 o 
   2  -6   6       31.35       29.10      1.68 o 
   3  -6   6       90.97       84.32      4.03 o 
   4  -6   6        0.81        1.04      1.07 o 
   5  -6   6        0.25        2.34      0.66 o 
  -5  -5   6        0.00       -0.36      0.70 o 
  -4  -5   6        0.59        1.78      0.70 o 
  -3  -5   6       44.59       47.13      2.91 o 
  -2  -5   6       80.11       89.67      2.83 o 
  -1  -5   6       24.36       27.04      1.46 o 
   0  -5   6        0.52        1.24      0.73 o 
   1  -5   6        2.38        5.17      1.76 o 
   2  -5   6        2.39        1.74      0.79 o 
   3  -5   6       49.77       57.15      3.15 o 
   4  -5   6        0.70        1.33      1.21 o 
   5  -5   6        0.01        2.14      0.84 o 
  -5  -4   6        0.03        0.87      0.64 o 
  -4  -4   6        0.03        0.77      1.09 o 
  -3  -4   6        0.41        0.28      0.93 o 
  -2  -4   6        8.72        7.31      2.44 o 
  -1  -4   6        9.88       11.95      0.82 o 
   0  -4   6        3.11        6.72      0.60 o 
   1  -4   6       12.71       15.51      2.29 o 
   2  -4   6        5.00        3.78      2.29 o 
   3  -4   6        2.49        3.98      1.26 o 
   4  -4   6       21.33       24.97      2.16 o 
   5  -4   6        3.87        2.51      1.07 o 
   6  -4   6       14.04        8.74      0.89 o 
  -5  -3   6        1.74       -0.27      1.00 o 
  -4  -3   6        0.69        0.27      1.03 o 
  -3  -3   6        2.51        2.79      1.36 o 
  -2  -3   6        4.87        7.57      1.28 o 
  -1  -3   6       15.85       13.95      0.98 o 
   0  -3   6        5.20        7.35      0.68 o 
   1  -3   6     1053.94     1064.04      9.95 o 
   2  -3   6        1.39        3.14      0.62 o 
   3  -3   6       69.19       70.53      3.21 o 
   4  -3   6        6.36        6.95      1.71 o 
   5  -3   6        0.29        1.11      1.02 o 
   6  -3   6        6.84        4.04      1.05 o 
  -5  -2   6        0.02        0.10      1.02 o 
  -4  -2   6       42.15       36.64      2.72 o 
  -3  -2   6       12.24        8.43      1.59 o 
  -2  -2   6      366.62      344.14      6.55 o 
  -1  -2   6      180.84      158.83      2.56 o 
   0  -2   6        5.68        6.53      0.67 o 
   1  -2   6      114.60      114.24      4.02 o 
   2  -2   6       10.74        8.17      0.79 o 
   3  -2   6        0.31       -0.21      0.95 o 
   4  -2   6       18.13       14.10      1.87 o 
   5  -2   6       65.02       54.19      2.93 o 
   6  -2   6        0.01       -0.15      0.93 o 
  -6  -1   6        0.00        0.08      0.67 o 
  -5  -1   6        4.97        5.34      1.31 o 
  -4  -1   6        0.07       -0.14      1.13 o 
  -3  -1   6       83.33       98.45      3.75 o 
  -2  -1   6       26.20       23.23      1.20 o 
  -1  -1   6      103.09      105.95      3.66 o 
   0  -1   6      486.53      497.35      3.82 o 
   1  -1   6       87.27       79.67      2.71 o 
   2  -1   6      193.07      163.37      2.60 o 
   3  -1   6        2.91       11.66      1.25 o 
   4  -1   6        3.45        2.07      1.44 o 
   5  -1   6        8.68        8.26      1.70 o 
   6  -1   6        0.01       -0.58      0.86 o 
  -6   0   6        9.63        8.90      0.96 o 
  -5   0   6        3.06        1.96      1.40 o 
  -4   0   6        3.40        1.54      1.56 o 
  -3   0   6        2.38        1.47      1.11 o 
  -2   0   6      448.63      454.70     18.66 o 
  -1   0   6      332.57      290.09     10.34 o 
   0   0   6        3.33        0.78      0.41 o 
   1   0   6      131.97      116.61      2.52 o 
   2   0   6       50.78       48.19      2.52 o 
   3   0   6      164.63      194.66      4.56 o 
   4   0   6        1.76        2.91      1.07 o 
   5   0   6        1.26       -1.23      1.40 o 
   6   0   6        5.34        5.78      1.16 o 
  -6   1   6        2.15        0.18      0.88 o 
  -5   1   6        0.02       -0.69      1.29 o 
  -4   1   6       13.63       16.48      1.98 o 
  -3   1   6       11.69       12.17      1.66 o 
  -2   1   6      528.16      532.26     11.13 o 
  -1   1   6        3.47        5.19      0.60 o 
   0   1   6       31.74       28.61      2.38 o 
   1   1   6      552.78      498.76      3.76 o 
   2   1   6      128.06      135.78      2.37 o 
   3   1   6      225.24      241.38      5.11 o 
   4   1   6       13.95       14.58      1.81 o 
   5   1   6        5.01        6.29      1.49 o 
   6   1   6        0.97       -1.05      1.05 o 
  -6   2   6        3.05        2.23      0.76 o 
  -5   2   6        9.38       12.75      1.71 o 
  -4   2   6      102.65      105.36      4.27 o 
  -3   2   6        0.72       -0.12      1.20 o 
  -2   2   6      260.43      265.72      3.66 o 
  -1   2   6       44.64       52.61      1.92 o 
   0   2   6      342.85      466.88      5.33 o 
   1   2   6       39.70       32.51      1.59 o 
   2   2   6       18.98       23.58      3.99 o 
   3   2   6       37.60       45.98      2.42 o 
   4   2   6        0.01        0.26      0.97 o 
   5   2   6        6.62        7.30      1.44 o 
   6   2   6        3.04        1.49      1.04 o 
  -5   3   6       22.41       21.59      2.04 o 
  -4   3   6        1.66        0.00      1.33 o 
  -3   3   6       26.96       28.24      2.12 o 
  -2   3   6       37.22       40.71      1.26 o 
  -1   3   6      200.48      184.03      2.73 o 
   0   3   6      123.58      114.45      3.37 o 
   1   3   6      407.71      407.37      3.89 o 
   2   3   6        5.58        5.88      1.21 o 
   3   3   6       17.94       20.16      1.84 o 
   4   3   6       24.71       29.59      2.41 o 
   5   3   6        1.11        1.57      1.06 o 
   6   3   6        1.28       -0.97      0.97 o 
  -5   4   6        0.71        0.55      1.15 o 
  -4   4   6       59.30       54.62      3.20 o 
  -3   4   6        6.71        7.33      1.48 o 
  -2   4   6        2.20        2.17      0.53 o 
  -1   4   6      164.17      142.96      2.67 o 
   0   4   6      421.20      441.13      4.32 o 
   1   4   6      446.67      407.82      8.50 o 
   2   4   6        0.57        2.83      2.69 o 
   3   4   6       15.00       12.74      1.57 o 
   4   4   6       60.06       57.95      3.30 o 
   5   4   6        0.10       -1.10      1.10 o 
   6   4   6        0.49        0.18      0.74 o 
  -5   5   6        3.40        3.01      1.14 o 
  -4   5   6       17.21       22.80      2.14 o 
  -3   5   6        3.22        7.62      1.77 o 
  -2   5   6        6.59        6.04      1.03 o 
  -1   5   6       74.59       78.77      3.28 o 
   0   5   6        2.16        0.63      0.38 o 
   1   5   6       61.18       60.38      1.54 o 
   2   5   6       71.09       61.98      2.22 o 
   3   5   6       16.98       18.34      2.05 o 
   4   5   6       41.46       44.17      2.90 o 
   5   5   6        6.84        6.88      1.30 o 
   6   5   6        0.78        1.41      0.56 o 
  -5   6   6        0.29        0.54      0.73 o 
  -4   6   6        6.16        5.10      1.43 o 
  -3   6   6       58.65       67.80      3.37 o 
  -2   6   6        4.68        4.48      1.04 o 
  -1   6   6        1.30        1.75      0.99 o 
   0   6   6       95.45      101.73      2.59 o 
   1   6   6        4.53        3.54      1.25 o 
   2   6   6      107.55      100.75      2.91 o 
   3   6   6      108.29      110.37      4.39 o 
   4   6   6        2.20        0.27      1.19 o 
   5   6   6        3.39        2.47      1.05 o 
  -4   7   6        0.07        0.00      0.97 o 
  -3   7   6        1.75        4.80      1.15 o 
  -2   7   6        8.62       11.12      6.20 o 
  -1   7   6       19.55       18.15      1.44 o 
   0   7   6        0.06        0.63      0.63 o 
   1   7   6       41.32       40.88      1.96 o 
   2   7   6       25.21       26.72      1.89 o 
   3   7   6        0.23        2.52      1.08 o 
   4   7   6        6.15        4.33      1.35 o 
   5   7   6        0.02        0.31      0.62 o 
  -4   8   6        0.00        0.93      0.62 o 
  -3   8   6        2.48        2.74      1.14 o 
  -2   8   6        9.53        8.86      1.44 o 
  -1   8   6        2.30       -0.93      1.08 o 
   0   8   6        4.94        1.61      0.86 o 
   1   8   6        0.39        1.48      0.83 o 
   2   8   6       15.00       16.41      1.33 o 
   3   8   6        2.05        4.33      1.09 o 
   4   8   6        0.97        1.11      0.78 o 
  -3   9   6        0.82        1.14      0.83 o 
  -2   9   6        0.27        1.08      0.58 o 
  -1   9   6        1.99        2.26      0.79 o 
   0   9   6        0.28        0.89      0.53 o 
   1   9   6        0.10        1.62      0.54 o 
   2   9   6        7.74        6.39      1.00 o 
   3   9   6        0.47        1.75      0.96 o 
   4   9   6        0.27        0.60      0.52 o 
  -2  10   6        0.71        1.43      0.47 o 
  -1  10   6        2.11        0.78      0.84 o 
   0  10   6        0.73        2.48      0.58 o 
   1  10   6        0.98        0.88      0.61 o 
   2  10   6        1.17        1.01      0.62 o 
   3  10   6        0.49        0.62      0.56 o 
  -1  11   6       13.11       13.07      0.69 o 
   0  11   6        2.91        4.02      1.15 o 
   1  11   6        0.04        0.35      0.38 o 
   0 -10   7        0.27        0.34      0.36 o 
   1 -10   7        0.49        0.23      0.37 o 
  -2  -9   7        7.63        6.84      0.59 o 
  -1  -9   7        0.85        0.50      0.54 o 
   0  -9   7        1.98        3.45      0.57 o 
   1  -9   7        0.04        0.25      0.49 o 
   2  -9   7        0.79        1.08      0.49 o 
   3  -9   7        1.09        1.23      0.57 o 
  -3  -8   7        2.49        2.77      0.66 o 
  -2  -8   7        0.30        2.43      0.55 o 
  -1  -8   7        0.06       -0.68      0.68 o 
   0  -8   7        1.90        2.25      0.71 o 
   1  -8   7        5.48        3.68      0.87 o 
   2  -8   7        0.38        0.89      1.12 o 
   3  -8   7        0.02       -0.49      0.77 o 
   4  -8   7        0.78        0.08      0.57 o 
  -4  -7   7        1.70        0.40      0.48 o 
  -3  -7   7        0.14       -0.09      0.82 o 
  -2  -7   7        0.50        1.38      0.56 o 
  -1  -7   7        0.38        0.60      0.57 o 
   0  -7   7       26.93       29.75      1.71 o 
   1  -7   7       17.76       16.61      1.33 o 
   2  -7   7        8.80        6.29      1.05 o 
   3  -7   7        7.37        5.85      1.27 o 
   4  -7   7        0.00       -0.46      0.73 o 
  -4  -6   7        0.79        1.22      0.76 o 
  -3  -6   7        7.83        9.90      1.60 o 
  -2  -6   7       55.10       51.80      2.18 o 
  -1  -6   7        9.81        9.26      1.17 o 
   0  -6   7        2.14        7.24      2.17 o 
   1  -6   7        0.36        0.55      0.62 o 
   2  -6   7        0.01        0.86      0.93 o 
   3  -6   7       53.22       53.12      3.21 o 
   4  -6   7       10.75        7.68      1.36 o 
   5  -6   7        0.01        1.35      0.62 o 
  -4  -5   7        9.24       10.51      1.36 o 
  -3  -5   7        5.01        3.14      1.41 o 
  -2  -5   7      164.91      175.16      6.72 o 
  -1  -5   7        0.06        0.63      0.67 o 
   0  -5   7       50.83       48.06      1.91 o 
   1  -5   7        6.82        7.48      1.12 o 
   2  -5   7       22.53       26.56      3.69 o 
   3  -5   7        2.51        1.96      1.39 o 
   4  -5   7        2.44        2.82      1.16 o 
   5  -5   7        0.03       -0.32      0.75 o 
  -5  -4   7        1.78        0.76      0.66 o 
  -4  -4   7        1.52        3.67      1.13 o 
  -3  -4   7        8.35        8.37      1.55 o 
  -2  -4   7        9.80        6.71      0.93 o 
  -1  -4   7       51.75       40.52      3.32 o 
   0  -4   7       17.55       24.56      1.01 o 
   1  -4   7       65.43       73.78      1.75 o 
   2  -4   7      161.87      153.36      3.31 o 
   3  -4   7        0.34       -0.94      1.13 o 
   4  -4   7        1.29        2.77      1.04 o 
   5  -4   7        1.90        3.87      1.01 o 
  -5  -3   7        0.00        1.15      0.81 o 
  -4  -3   7       15.25       15.72      1.84 o 
  -3  -3   7       16.79       19.01      1.95 o 
  -2  -3   7        5.84        4.51      0.89 o 
  -1  -3   7        1.84        2.58      0.51 o 
   0  -3   7      149.26      137.76      4.75 o 
   1  -3   7        6.84        5.36      0.82 o 
   2  -3   7      149.57      145.92      2.97 o 
   3  -3   7       60.13       63.30      3.21 o 
   4  -3   7       27.23       31.03      2.40 o 
   5  -3   7       18.74       18.30      1.65 o 
   6  -3   7        0.97       -0.05      0.83 o 
  -5  -2   7        8.29        7.58      1.29 o 
  -4  -2   7        3.74        4.95      1.47 o 
  -3  -2   7        8.42        6.09      1.44 o 
  -2  -2   7        5.55        7.13      0.69 o 
  -1  -2   7      281.73      264.76      3.53 o 
   0  -2   7      301.22      319.33      3.64 o 
   1  -2   7        2.11        0.28      0.55 o 
   2  -2   7        3.78        4.74      0.71 o 
   3  -2   7        0.02        0.11      0.88 o 
   4  -2   7        1.52        0.41      1.24 o 
   5  -2   7       27.62       34.30      2.49 o 
   6  -2   7        7.82        8.73      1.06 o 
  -5  -1   7        3.64        2.38      1.00 o 
  -4  -1   7        5.14        3.22      1.36 o 
  -3  -1   7       65.30       51.92      2.99 o 
  -2  -1   7      212.28      191.99      4.55 o 
  -1  -1   7       75.30       71.37      2.15 o 
   0  -1   7     1032.57      987.66      9.22 o 
   1  -1   7       96.45       92.95      1.84 o 
   2  -1   7       30.34       60.90      7.60 o 
   3  -1   7        3.94        7.20      1.04 o 
   4  -1   7       40.34       46.58      2.66 o 
   5  -1   7       33.33       30.68      2.64 o 
   6  -1   7        0.70        0.15      0.83 o 
  -5   0   7        0.40        3.11      1.08 o 
  -4   0   7       11.12       11.37      1.70 o 
  -3   0   7       44.89       47.45      2.68 o 
  -2   0   7       25.27       23.07      0.99 o 
  -1   0   7      572.06      496.16      9.55 o 
   0   0   7       78.73       83.09      1.67 o 
   1   0   7       98.02       85.03      1.77 o 
   2   0   7      131.15      123.13      2.40 o 
   3   0   7        0.76        0.70      0.85 o 
   4   0   7        0.00        0.79      0.96 o 
   5   0   7        2.82        2.01      1.34 o 
   6   0   7        1.19        1.14      0.83 o 
  -5   1   7        1.04        1.04      1.10 o 
  -4   1   7        0.13        0.56      1.36 o 
  -3   1   7        2.63        4.39      1.23 o 
  -2   1   7        0.88        1.17      0.49 o 
  -1   1   7      155.29      156.15      2.66 o 
   0   1   7        0.05        0.59      0.41 o 
   1   1   7       32.66       32.53      1.09 o 
   2   1   7       15.02       14.83      1.00 o 
   3   1   7       20.08       17.14      1.65 o 
   4   1   7       13.24       12.07      1.68 o 
   5   1   7       10.74       10.89      1.69 o 
   6   1   7        0.02        0.65      0.76 o 
  -5   2   7        1.08        2.02      1.27 o 
  -4   2   7       34.00       41.63      2.80 o 
  -3   2   7        2.56        4.25      1.13 o 
  -2   2   7        1.41       -4.02      4.02 o 
  -1   2   7       56.05       51.97      1.54 o 
   0   2   7        0.35        0.80      0.47 o 
   1   2   7       87.89       85.27      1.81 o 
   2   2   7       90.07       91.02      2.19 o 
   3   2   7       51.28       53.55      2.59 o 
   4   2   7        7.18        6.00      1.55 o 
   5   2   7       10.66       10.20      1.80 o 
   6   2   7        0.72        1.47      0.74 o 
  -5   3   7        3.87        6.25      1.12 o 
  -4   3   7       20.17       18.68      2.26 o 
  -3   3   7        0.60        3.13      1.43 o 
  -2   3   7       11.85       12.84      1.05 o 
  -1   3   7       95.54       91.03      2.08 o 
   0   3   7      127.61      108.19      2.09 o 
   1   3   7      151.91      128.28      3.86 o 
   2   3   7       12.68       -0.71      4.89 o 
   3   3   7       10.72       13.25      1.54 o 
   4   3   7        0.56        0.27      1.08 o 
   5   3   7       18.79       22.61      2.06 o 
   6   3   7        0.23        1.31      0.74 o 
  -5   4   7        2.42        0.57      1.14 o 
  -4   4   7        0.02        2.27      1.07 o 
  -3   4   7        0.98        0.68      1.15 o 
  -2   4   7        2.40        4.04      0.72 o 
  -1   4   7        8.57        9.24      0.69 o 
   0   4   7      904.01      912.65      6.61 o 
   1   4   7       32.16       38.28      1.49 o 
   2   4   7        1.36        1.01      0.87 o 
   3   4   7        0.74        3.42      0.98 o 
   4   4   7        4.89        4.91      1.32 o 
   5   4   7       21.53       23.01      1.87 o 
   6   4   7        0.38       -0.45      0.74 o 
  -5   5   7        4.06        2.96      1.03 o 
  -4   5   7        1.54        1.59      1.13 o 
  -3   5   7        0.04       -0.14      1.28 o 
  -2   5   7       35.04       33.52      2.28 o 
  -1   5   7       48.93       53.18      2.10 o 
   0   5   7       58.27       56.94      1.57 o 
   1   5   7       64.72       67.21      2.23 o 
   2   5   7      197.23      190.23      8.08 o 
   3   5   7      192.49      195.79      5.83 o 
   4   5   7      100.97      112.33      4.51 o 
   5   5   7        1.58        0.94      1.04 o 
   6   5   7        0.99        1.11      0.54 o 
  -5   6   7        0.17        0.55      0.63 o 
  -4   6   7        2.53        1.46      1.21 o 
  -3   6   7       38.11       37.74      2.90 o 
  -2   6   7      235.67      251.60      4.64 o 
  -1   6   7       41.54       40.44      1.88 o 
   0   6   7        4.20        5.02      0.92 o 
   1   6   7        2.33        3.95      0.76 o 
   2   6   7        3.38        3.53      0.78 o 
   3   6   7        9.80        8.77      1.52 o 
   4   6   7       22.29       23.90      2.13 o 
   5   6   7        5.57        6.96      1.06 o 
  -4   7   7        0.05        1.35      0.84 o 
  -3   7   7       19.68       19.16      1.94 o 
  -2   7   7        0.39        0.14      0.76 o 
  -1   7   7        8.48       10.32      1.27 o 
   0   7   7        9.96       12.31      1.59 o 
   1   7   7        2.44        1.91      1.30 o 
   2   7   7        2.40        5.92      0.95 o 
   3   7   7       39.47       44.45      2.62 o 
   4   7   7        2.75        3.63      1.16 o 
   5   7   7        4.83        5.02      0.78 o 
  -4   8   7        0.71        0.83      0.67 o 
  -3   8   7        1.18        1.56      1.00 o 
  -2   8   7       16.47       20.99      1.49 o 
  -1   8   7        3.32        5.75      0.89 o 
   0   8   7        1.35        9.45      1.94 o 
   1   8   7        5.59        1.82      1.13 o 
   2   8   7        4.20        5.60      0.96 o 
   3   8   7        5.84        9.94      1.37 o 
   4   8   7        0.12       -0.65      0.78 o 
  -3   9   7        0.15       -0.72      0.72 o 
  -2   9   7        0.50        0.76      0.51 o 
  -1   9   7        0.19       -0.65      0.65 o 
   0   9   7        2.66        1.58      0.72 o 
   1   9   7        0.14       -0.65      0.65 o 
   2   9   7        2.61        4.27      0.72 o 
   3   9   7        1.99        1.14      0.78 o 
   4   9   7        0.53        0.73      0.59 o 
  -2  10   7        0.90        1.81      0.47 o 
  -1  10   7        0.79        0.34      0.59 o 
   0  10   7        0.51       -0.38      0.55 o 
   1  10   7        2.23        2.11      0.93 o 
   2  10   7        0.48        0.31      0.54 o 
   3  10   7        1.39        2.24      0.59 o 
  -1  11   7        1.15        0.87      0.43 o 
   0  11   7        1.27        0.58      0.44 o 
   1  11   7        0.77        1.52      0.44 o 
  -1  -9   8       10.53       11.99      0.83 o 
   0  -9   8        8.85       10.34      0.78 o 
   1  -9   8        0.48        0.63      0.48 o 
   2  -9   8        1.02        0.80      1.31 o 
  -2  -8   8        4.59        3.65      0.57 o 
  -1  -8   8        2.39        2.48      0.67 o 
   0  -8   8        0.18        1.03      0.71 o 
   1  -8   8        0.20        0.92      0.55 o 
   2  -8   8        1.18        0.75      1.54 o 
   3  -8   8        1.14        0.69      0.69 o 
  -3  -7   8        5.54        4.47      0.89 o 
  -2  -7   8        0.22        0.28      0.54 o 
  -1  -7   8        9.65        7.84      1.09 o 
   0  -7   8       11.25       12.13      1.26 o 
   1  -7   8        7.46        6.37      0.96 o 
   2  -7   8       12.87       11.94      1.41 o 
   3  -7   8        0.76        1.66      0.91 o 
   4  -7   8        2.31        2.22      0.67 o 
  -4  -6   8        0.14       -0.72      0.72 o 
  -3  -6   8        2.97        3.06      1.09 o 
  -2  -6   8        0.22        0.67      0.67 o 
  -1  -6   8       67.43       68.76      2.56 o 
   0  -6   8        2.60        2.12      1.07 o 
   1  -6   8        8.36        9.44      1.44 o 
   2  -6   8        5.17        4.31      0.91 o 
   3  -6   8        6.94        5.42      1.27 o 
   4  -6   8        2.78        3.18      1.14 o 
   5  -6   8        0.08        0.39      0.56 o 
  -4  -5   8        0.00       -0.50      0.81 o 
  -3  -5   8        0.00       -0.51      1.19 o 
  -2  -5   8       60.85       54.37      2.70 o 
  -1  -5   8      123.48      131.62      3.81 o 
   0  -5   8       38.43       41.07      1.89 o 
   1  -5   8        0.73        0.61      0.64 o 
   2  -5   8        1.28        3.56      2.97 o 
   3  -5   8       68.54       61.36      3.53 o 
   4  -5   8        1.16        1.32      1.28 o 
   5  -5   8        2.41        3.95      0.82 o 
  -5  -4   8        1.76        0.68      0.60 o 
  -4  -4   8        1.30        2.00      0.86 o 
  -3  -4   8        0.01       -0.42      1.11 o 
  -2  -4   8      146.57      138.23      3.45 o 
  -1  -4   8       67.96       69.23      2.39 o 
   0  -4   8        0.68        0.47      0.55 o 
   1  -4   8       20.10       15.47      2.03 o 
   2  -4   8        7.82        7.55      1.62 o 
   3  -4   8       81.69       80.27      3.71 o 
   4  -4   8        3.50        5.65      1.44 o 
   5  -4   8        0.10       -0.28      0.95 o 
  -5  -3   8        0.54        1.04      0.70 o 
  -4  -3   8        7.45        8.94      1.43 o 
  -3  -3   8        3.75        4.82      1.24 o 
  -2  -3   8       20.64       18.99      1.41 o 
  -1  -3   8       13.26       17.69      0.92 o 
   0  -3   8        9.58        9.58      0.70 o 
   1  -3   8       55.55       51.72      1.48 o 
   2  -3   8      137.58      127.07      5.10 o 
   3  -3   8       57.94       56.65      3.13 o 
   4  -3   8        9.90       14.57      1.89 o 
   5  -3   8        1.11       -0.22      0.95 o 
   6  -3   8        2.63        2.43      0.67 o 
  -5  -2   8        0.93        1.88      0.91 o 
  -4  -2   8       20.04       17.24      1.87 o 
  -3  -2   8        0.29       -0.97      1.12 o 
  -2  -2   8        3.59        3.60      0.77 o 
  -1  -2   8       75.58       74.19      1.70 o 
   0  -2   8        5.34       26.64      1.17 o 
   1  -2   8      166.69      157.82      2.82 o 
   2  -2   8       81.33       77.63      2.25 o 
   3  -2   8       24.80       22.57      2.18 o 
   4  -2   8      101.61      106.80      4.26 o 
   5  -2   8        0.02        1.57      1.23 o 
   6  -2   8        4.08        3.83      0.84 o 
  -5  -1   8        0.01        0.17      0.96 o 
  -4  -1   8       27.50       23.73      2.21 o 
  -3  -1   8       39.23       39.20      2.67 o 
  -2  -1   8      173.13      172.00      6.36 o 
  -1  -1   8      122.80      112.26      2.41 o 
   0  -1   8        5.65        9.03      0.74 o 
   1  -1   8      824.28      747.20      8.78 o 
   2  -1   8       34.66       25.90      1.28 o 
   3  -1   8       43.08       43.79      2.47 o 
   4  -1   8       24.85       22.99      2.40 o 
   5  -1   8        0.54       -1.01      1.01 o 
   6  -1   8        0.01       -0.35      0.87 o 
  -5   0   8        0.21       -1.15      1.15 o 
  -4   0   8       16.96       19.41      2.15 o 
  -3   0   8       13.16       12.24      1.63 o 
  -2   0   8       69.31       64.14      2.25 o 
  -1   0   8        1.60        0.55      0.58 o 
   0   0   8       56.42       60.04      1.57 o 
   1   0   8        0.02        0.27      0.43 o 
   2   0   8      101.61       99.98      2.34 o 
   3   0   8        0.14        0.33      0.86 o 
   4   0   8       10.31        9.50      1.65 o 
   5   0   8       20.96       18.62      1.86 o 
   6   0   8        0.02        0.81      0.79 o 
  -5   1   8        0.32       -1.11      1.11 o 
  -4   1   8        0.51        1.79      1.08 o 
  -3   1   8        2.31        3.01      1.47 o 
  -2   1   8       18.78       20.94      1.86 o 
  -1   1   8       66.03       63.97      2.89 o 
   0   1   8        1.11        0.05      0.42 o 
   1   1   8      118.49      118.60      2.18 o 
   2   1   8        4.66        5.93      0.77 o 
   3   1   8        4.23        5.19      1.16 o 
   4   1   8       45.37       37.95      2.93 o 
   5   1   8        0.01       -1.18      1.18 o 
   6   1   8        1.72        2.91      0.92 o 
  -5   2   8        0.12        1.06      1.01 o 
  -4   2   8        9.76       13.54      1.88 o 
  -3   2   8       65.82       76.88      3.50 o 
  -2   2   8        7.61        5.70      0.72 o 
  -1   2   8       14.04       14.06      0.96 o 
   0   2   8        6.07       26.19      1.14 o 
   1   2   8       44.43       35.37      1.32 o 
   2   2   8       20.74       21.11      1.69 o 
   3   2   8        6.37        8.81      1.29 o 
   4   2   8        4.54        1.92      1.13 o 
   5   2   8        1.32        0.26      1.27 o 
   6   2   8        4.70        4.18      0.99 o 
  -5   3   8        3.14        3.05      1.19 o 
  -4   3   8        0.24        0.93      1.18 o 
  -3   3   8        1.87       14.11      2.05 o 
  -2   3   8       25.54       27.27      1.50 o 
  -1   3   8       23.68       23.15      1.00 o 
   0   3   8        2.10        4.07      0.66 o 
   1   3   8       15.69       11.28      0.86 o 
   2   3   8        7.63        6.30      0.95 o 
   3   3   8        7.78       10.31      1.41 o 
   4   3   8        0.24        1.25      0.93 o 
   5   3   8        9.19        9.34      1.50 o 
   6   3   8        0.48        1.00      0.63 o 
  -5   4   8        3.62        3.69      1.11 o 
  -4   4   8        0.02        0.63      1.26 o 
  -3   4   8        2.34        0.56      1.48 o 
  -2   4   8       58.05       56.25      3.29 o 
  -1   4   8       11.07       11.16      0.80 o 
   0   4   8       58.00       59.59      1.55 o 
   1   4   8       75.73       66.71      3.41 o 
   2   4   8      108.35      114.59      2.82 o 
   3   4   8      119.49      125.54      4.50 o 
   4   4   8       48.89       55.53      3.11 o 
   5   4   8        7.32        7.92      1.40 o 
   6   4   8        0.02       -0.30      0.61 o 
  -5   5   8        2.56       -0.05      0.91 o 
  -4   5   8        0.79       -1.05      1.05 o 
  -3   5   8       31.61       34.05      2.53 o 
  -2   5   8       69.62       68.55      2.42 o 
  -1   5   8      259.32      245.73      5.56 o 
   0   5   8       17.63       20.91      1.03 o 
   1   5   8        2.38        1.15      0.50 o 
   2   5   8        0.35        0.19      0.76 o 
   3   5   8       31.48       24.19      2.36 o 
   4   5   8       50.14       49.37      2.87 o 
   5   5   8        8.54        9.58      1.19 o 
  -4   6   8        2.53        2.52      1.04 o 
  -3   6   8        8.07        9.44      1.66 o 
  -2   6   8        5.80        4.08      1.08 o 
  -1   6   8      138.99      138.69      3.36 o 
   0   6   8        6.25        6.79      0.97 o 
   1   6   8        0.07       -0.49      0.71 o 
   2   6   8        0.25       -0.70      0.70 o 
   3   6   8        0.06       -1.16      1.16 o 
   4   6   8        6.51        9.04      1.57 o 
   5   6   8        0.45        0.16      0.86 o 
  -4   7   8        2.37        2.11      0.89 o 
  -3   7   8        2.10        2.65      1.16 o 
  -2   7   8        0.64        1.75      1.28 o 
  -1   7   8       20.76       18.75      1.63 o 
   0   7   8        0.07        0.44      0.58 o 
   1   7   8        4.51        5.47      1.04 o 
   2   7   8        0.00       -0.64      1.57 o 
   3   7   8        0.00        2.30      0.87 o 
   4   7   8        3.06        3.85      1.03 o 
   5   7   8        2.06        2.60      0.67 o 
  -4   8   8        1.34        0.68      0.58 o 
  -3   8   8        3.88        2.01      1.17 o 
  -2   8   8        0.11       -0.18      0.80 o 
  -1   8   8        0.28       -1.10      1.10 o 
   0   8   8       10.93       14.32      1.87 o 
   1   8   8       11.19       11.85      1.23 o 
   2   8   8        0.01        0.49      0.70 o 
   3   8   8        0.34        1.03      0.86 o 
   4   8   8        3.33        3.07      0.82 o 
  -3   9   8        0.01        0.27      0.64 o 
  -2   9   8        0.33       -0.14      1.08 o 
  -1   9   8        3.69        4.12      1.03 o 
   0   9   8        7.98        8.40      0.93 o 
   1   9   8        1.66        1.06      0.76 o 
   2   9   8        0.28        0.61      0.66 o 
   3   9   8        1.07        0.98      0.77 o 
   4   9   8        1.61        0.12      0.59 o 
  -2  10   8        0.05        0.20      0.41 o 
  -1  10   8        0.21       -0.73      0.84 o 
   0  10   8        0.23        1.04      0.57 o 
   1  10   8        0.03       -0.38      0.55 o 
   2  10   8        0.19       -0.46      0.46 o 
   3  10   8        3.08        3.03      0.65 o 
   0  11   8        2.64        2.77      0.44 o 
   1  11   8        0.01       -0.01      0.36 o 
  -1  -9   9        0.01       -0.36      0.36 o 
   0  -9   9        0.07        0.33      0.41 o 
   1  -9   9        3.61        3.03      0.53 o 
   2  -9   9        0.12        0.26      0.42 o 
  -2  -8   9        4.43        4.76      0.58 o 
  -1  -8   9        0.29       -0.32      1.45 o 
   0  -8   9        3.17        3.31      0.75 o 
   1  -8   9        4.44        5.08      0.70 o 
   2  -8   9        1.06        1.41      0.51 o 
   3  -8   9        1.06        1.20      0.64 o 
  -3  -7   9        0.44        1.02      0.65 o 
  -2  -7   9        0.10        1.12      0.54 o 
  -1  -7   9        0.05        0.61      0.75 o 
   0  -7   9        1.69        3.60      1.17 o 
   1  -7   9        6.72        8.70      1.02 o 
   2  -7   9        5.65        8.03      1.77 o 
   3  -7   9        0.54        0.82      0.85 o 
   4  -7   9        0.20       -0.36      0.52 o 
  -3  -6   9        1.21        0.71      0.86 o 
  -2  -6   9        1.57        1.37      0.73 o 
  -1  -6   9        6.92        6.20      0.97 o 
   0  -6   9        1.55        2.15      0.72 o 
   1  -6   9        8.06        7.02      1.04 o 
   2  -6   9        0.14        0.61      1.03 o 
   3  -6   9        1.33        1.56      0.93 o 
   4  -6   9        2.07        2.18      0.90 o 
  -4  -5   9        0.30        0.92      0.59 o 
  -3  -5   9        0.00        1.15      0.88 o 
  -2  -5   9       14.81       18.90      1.92 o 
  -1  -5   9       82.25       76.37      2.89 o 
   0  -5   9       10.73       12.47      1.36 o 
   1  -5   9        0.65        1.55      0.68 o 
   2  -5   9        1.36        2.01      0.78 o 
   3  -5   9        0.11       -0.95      0.99 o 
   4  -5   9       12.74       11.87      1.52 o 
   5  -5   9        0.44        1.88      0.71 o 
  -4  -4   9        0.00       -0.36      0.82 o 
  -3  -4   9        0.00       -0.79      1.08 o 
  -2  -4   9        1.26        2.30      0.87 o 
  -1  -4   9      142.39      114.23      3.09 o 
   0  -4   9       47.82       57.55      2.18 o 
   1  -4   9       40.16       36.66      1.72 o 
   2  -4   9        0.72        1.03      0.65 o 
   3  -4   9       10.83       11.94      1.69 o 
   4  -4   9       22.29       22.65      2.07 o 
   5  -4   9        3.24        4.00      0.98 o 
  -5  -3   9        0.28        1.01      0.58 o 
  -4  -3   9        3.57        4.17      1.19 o 
  -3  -3   9        8.88        7.16      1.59 o 
  -2  -3   9        6.58       10.95      1.15 o 
  -1  -3   9        0.01        0.38      0.99 o 
   0  -3   9       47.96       51.70      1.90 o 
   1  -3   9        1.50        3.21      0.79 o 
   2  -3   9       84.23       80.12      2.68 o 
   3  -3   9      233.78      235.01      6.09 o 
   4  -3   9        1.77        2.34      1.25 o 
   5  -3   9        0.16        0.30      0.99 o 
  -5  -2   9        0.00        0.76      0.75 o 
  -4  -2   9        0.03       -0.12      0.96 o 
  -3  -2   9       61.04       59.21      3.14 o 
  -2  -2   9      142.61      150.51      3.52 o 
  -1  -2   9       53.17       51.56      1.51 o 
   0  -2   9       44.07       61.51      1.80 o 
   1  -2   9       20.75       21.19      0.96 o 
   2  -2   9        0.39       -0.20      0.59 o 
   3  -2   9       89.46       84.22      3.71 o 
   4  -2   9       28.12       28.37      2.35 o 
   5  -2   9       10.92       13.02      1.54 o 
   6  -2   9        1.45        1.00      0.70 o 
  -5  -1   9        1.58        2.48      0.89 o 
  -4  -1   9        2.49        1.27      1.27 o 
  -3  -1   9        5.99        8.28      1.53 o 
  -2  -1   9       13.01       10.78      1.10 o 
  -1  -1   9       17.77       26.62      1.12 o 
   0  -1   9       82.92       88.67      2.17 o 
   1  -1   9      123.97      146.54      3.87 o 
   2  -1   9        3.65        5.28      0.87 o 
   3  -1   9       39.58       42.88      2.66 o 
   4  -1   9       34.99       27.34      2.49 o 
   5  -1   9        0.51       -0.48      1.11 o 
   6  -1   9        2.49        1.97      0.74 o 
  -5   0   9        3.38        4.03      1.03 o 
  -4   0   9        0.02       -0.13      1.23 o 
  -3   0   9        5.82        4.58      1.34 o 
  -2   0   9       10.16        7.18      1.17 o 
  -1   0   9       35.26       32.01      1.19 o 
   0   0   9       33.54       31.70      1.33 o 
   1   0   9       39.54       45.56      1.56 o 
   2   0   9        4.83        6.58      0.75 o 
   3   0   9       13.29        9.12      1.39 o 
   4   0   9        0.01        0.56      0.88 o 
   5   0   9        0.75        0.99      1.07 o 
   6   0   9        4.21        4.35      0.83 o 
  -5   1   9        5.87        7.00      1.11 o 
  -4   1   9        0.12       -0.52      1.17 o 
  -3   1   9       20.86       28.07      2.27 o 
  -2   1   9       80.03       77.71      3.05 o 
  -1   1   9        8.22        8.79      1.28 o 
   0   1   9        7.89        7.92      0.76 o 
   1   1   9       19.00       22.82      1.43 o 
   2   1   9       31.38       41.89      1.61 o 
   3   1   9        8.06       12.81      1.53 o 
   4   1   9        5.53        3.89      1.51 o 
   5   1   9       43.64       36.94      2.65 o 
   6   1   9        0.07       -0.40      0.68 o 
  -5   2   9        0.17       -0.98      0.98 o 
  -4   2   9        0.47        1.04      1.28 o 
  -3   2   9       12.20       12.54      1.87 o 
  -2   2   9       31.46       37.41      1.66 o 
  -1   2   9        7.78        8.51      0.71 o 
   0   2   9      298.75      298.63      3.87 o 
   1   2   9       84.97       71.87      2.60 o 
   2   2   9       59.18       56.79      3.61 o 
   3   2   9        6.20        7.46      1.30 o 
   4   2   9        1.16        2.23      1.17 o 
   5   2   9       12.75       13.70      1.74 o 
   6   2   9        0.06        0.19      0.64 o 
  -5   3   9        5.32        3.48      0.92 o 
  -4   3   9        0.00       -0.62      1.19 o 
  -3   3   9        0.72        6.07      1.66 o 
  -2   3   9        0.31        0.80      1.23 o 
  -1   3   9      124.34      123.39      2.23 o 
   0   3   9        8.35        8.40      0.66 o 
   1   3   9        5.57        5.16      0.59 o 
   2   3   9       39.55       37.84      2.61 o 
   3   3   9       17.38       14.26      1.93 o 
   4   3   9       11.51       12.22      1.63 o 
   5   3   9       13.97       14.77      1.76 o 
   6   3   9        0.31       -0.27      0.66 o 
  -5   4   9        0.90        1.35      0.78 o 
  -4   4   9        7.86       11.40      1.66 o 
  -3   4   9        1.59       -0.56      1.30 o 
  -2   4   9       50.04       48.46      4.29 o 
  -1   4   9       65.29       63.10      3.30 o 
   0   4   9      160.60      158.21      2.89 o 
   1   4   9        0.62        2.05      0.52 o 
   2   4   9        7.76       10.82      1.12 o 
   3   4   9       35.90       39.10      2.85 o 
   4   4   9       12.59       11.15      1.65 o 
   5   4   9       30.11       28.37      2.02 o 
   6   4   9        0.60        0.17      0.51 o 
  -5   5   9        5.94        3.38      0.73 o 
  -4   5   9        6.50        8.15      1.32 o 
  -3   5   9        5.34        3.96      1.33 o 
  -2   5   9       26.83       28.62      1.74 o 
  -1   5   9        8.54       10.99      1.08 o 
   0   5   9      233.36      235.27      4.13 o 
   1   5   9        0.06       -0.78      0.78 o 
   2   5   9       30.69       32.97      1.78 o 
   3   5   9       22.86       25.84      2.32 o 
   4   5   9        2.90        4.40      1.29 o 
   5   5   9       19.87       21.14      1.72 o 
  -4   6   9        0.44        0.72      0.89 o 
  -3   6   9        0.50       -1.21      1.21 o 
  -2   6   9        4.40        5.29      1.00 o 
  -1   6   9       21.52       19.81      1.49 o 
   0   6   9      121.50      132.23      3.33 o 
   1   6   9        2.87       -3.12      3.12 o 
   2   6   9       16.31       15.42      1.29 o 
   3   6   9        9.40        6.35      1.49 o 
   5   6   9        0.50        0.98      0.72 o 
  -4   7   9        1.37        1.44      0.72 o 
  -3   7   9        8.04        9.21      1.37 o 
  -2   7   9        3.47        2.80      0.82 o 
  -1   7   9       18.99       15.10      3.27 o 
   0   7   9        0.00       -0.56      0.70 o 
   1   7   9       35.64       30.29      1.93 o 
   2   7   9        4.47        6.33      0.86 o 
   3   7   9        0.00       -0.39      0.99 o 
   4   7   9       11.31       11.72      1.47 o 
   5   7   9        0.03        0.80      0.49 o 
  -3   8   9        1.34        1.37      0.79 o 
  -2   8   9        1.65        1.24      0.73 o 
  -1   8   9        0.02       -0.44      1.43 o 
   0   8   9        0.41        4.37      1.18 o 
   1   8   9       12.01       10.86      1.28 o 
   2   8   9        1.37        1.31      0.66 o 
   3   8   9        5.25        4.18      1.30 o 
   4   8   9        0.13       -0.13      0.75 o 
  -3   9   9        0.30        0.42      0.53 o 
  -2   9   9        0.35       -0.62      0.73 o 
  -1   9   9        0.91       -0.18      0.78 o 
   0   9   9        3.54        2.15      0.76 o 
   1   9   9        0.69        0.53      0.83 o 
   2   9   9        7.69        7.69      0.91 o 
   3   9   9        5.99        6.34      1.09 o 
  -2  10   9        1.92        2.04      0.47 o 
  -1  10   9        3.59        5.66      1.04 o 
   0  10   9        1.07        3.18      0.89 o 
   1  10   9        2.57        2.30      0.55 o 
   2  10   9        0.43       -0.03      0.44 o 
  -2  -8  10        1.99        2.52      0.44 o 
  -1  -8  10        0.55        2.12      1.08 o 
   0  -8  10        0.10        0.29      0.53 o 
   1  -8  10        1.84        2.60      0.58 o 
   2  -8  10        1.06        1.74      0.52 o 
   3  -8  10        0.30       -0.55      0.55 o 
  -2  -7  10        0.01        0.12      0.62 o 
  -1  -7  10        5.04        8.02      1.64 o 
   0  -7  10        0.02       -0.01      0.79 o 
   1  -7  10        0.78        0.01      0.69 o 
   2  -7  10        0.23        0.47      0.61 o 
   3  -7  10        0.07        0.38      0.72 o 
  -3  -6  10        1.69        1.70      0.69 o 
  -2  -6  10        1.66        2.06      0.67 o 
  -1  -6  10        0.01       -0.24      0.64 o 
   0  -6  10       13.11        9.66      1.17 o 
   1  -6  10        1.40        1.57      0.68 o 
   2  -6  10        1.66        3.59      0.75 o 
   3  -6  10        4.46        5.99      1.09 o 
   4  -6  10        0.09        0.77      0.66 o 
  -4  -5  10        1.35        1.68      0.61 o 
  -3  -5  10        0.00        0.20      0.85 o 
  -2  -5  10        1.29        0.92      0.92 o 
  -1  -5  10        3.62        5.97      1.04 o 
   0  -5  10       11.46        8.29      1.04 o 
   1  -5  10        5.55        6.10      1.65 o 
   2  -5  10        2.47        4.12      0.76 o 
   3  -5  10        0.22        1.03      0.91 o 
   4  -5  10        1.29        1.36      0.93 o 
   5  -5  10        0.14        0.91      0.57 o 
  -4  -4  10        0.24        0.85      0.62 o 
  -3  -4  10        0.03        1.20      0.96 o 
  -2  -4  10        1.09        0.37      0.81 o 
  -1  -4  10       31.57       32.61      1.84 o 
   0  -4  10       17.18       13.01      1.75 o 
   1  -4  10       13.47       13.95      1.28 o 
   2  -4  10        1.60        0.02      1.32 o 
   3  -4  10        2.83        1.81      1.24 o 
   4  -4  10        0.12        0.12      0.97 o 
   5  -4  10        0.38        0.83      0.81 o 
  -4  -3  10        0.01       -0.85      0.85 o 
  -3  -3  10        0.00        1.20      0.89 o 
  -2  -3  10       98.75       99.85      2.99 o 
  -1  -3  10        1.86        3.02      0.96 o 
   0  -3  10       18.66       17.90      1.59 o 
   1  -3  10       43.81       39.93      1.81 o 
   2  -3  10        2.89        1.57      0.94 o 
   3  -3  10      142.14      144.17      5.12 o 
   4  -3  10       41.11       39.94      2.71 o 
   5  -3  10        1.21        0.00      0.80 o 
  -5  -2  10        1.51        1.81      0.60 o 
  -4  -2  10       10.75        9.69      1.31 o 
  -3  -2  10        0.47        1.40      1.12 o 
  -2  -2  10      173.90      162.19      3.71 o 
  -1  -2  10       19.86       28.43      1.54 o 
   0  -2  10       49.88       59.75      2.08 o 
   1  -2  10        0.63        1.84      1.18 o 
   2  -2  10      161.03      171.75      3.99 o 
   3  -2  10       39.13       38.24      2.80 o 
   4  -2  10        4.00        5.79      1.31 o 
   5  -2  10        4.91        5.17      1.15 o 
   6  -2  10        0.03       -0.56      0.56 o 
  -5  -1  10        1.97        2.46      0.61 o 
  -4  -1  10        0.97        2.16      1.08 o 
  -3  -1  10       31.68       31.47      2.55 o 
  -2  -1  10      151.29      148.81      3.57 o 
  -1  -1  10       60.80       54.45      1.96 o 
   0  -1  10       30.98       29.80      1.21 o 
   1  -1  10        6.62        4.25      0.59 o 
   2  -1  10       95.68      106.74      3.30 o 
   3  -1  10        4.03        1.45      1.57 o 
   4  -1  10       43.02       46.27      2.99 o 
   5  -1  10        2.39        2.43      1.04 o 
   6  -1  10        0.17       -0.05      0.64 o 
  -5   0  10        0.03       -0.63      0.76 o 
  -4   0  10        0.25       -0.24      0.99 o 
  -3   0  10        1.30        1.13      1.17 o 
  -2   0  10        5.42        3.17      1.93 o 
  -1   0  10       21.45       17.34      0.95 o 
   0   0  10        1.43        2.14      0.47 o 
   1   0  10       10.67        9.85      0.71 o 
   2   0  10        0.66        2.03      0.77 o 
   3   0  10        3.05        2.56      0.90 o 
   4   0  10        0.33       -1.12      1.12 o 
   5   0  10        0.00        0.00      0.85 o 
   6   0  10        0.00        0.27      0.58 o 
  -5   1  10        0.34        0.24      0.75 o 
  -4   1  10        2.40        0.96      1.29 o 
  -3   1  10        0.13        1.56      1.09 o 
  -2   1  10       20.96       21.59      1.42 o 
  -1   1  10       28.68       27.94      1.21 o 
   0   1  10       68.22       65.35      2.61 o 
   1   1  10       49.29       53.82      1.48 o 
   2   1  10        2.59       10.88      2.76 o 
   3   1  10       12.19       14.09      1.80 o 
   4   1  10        0.39        1.26      0.73 o 
   5   1  10       12.77       15.50      1.57 o 
   6   1  10        4.38        2.78      0.85 o 
  -5   2  10        0.05        0.00      0.79 o 
  -4   2  10        0.13        0.59      1.11 o 
  -3   2  10        0.05       -1.35      1.35 o 
  -2   2  10      104.06       95.71      2.87 o 
  -1   2  10        0.89        2.98      0.53 o 
   0   2  10       59.70       71.27      1.70 o 
   1   2  10       40.46       34.69      1.29 o 
   2   2  10       14.16        9.70      0.90 o 
   3   2  10       35.28       33.94      2.47 o 
   5   2  10        3.78        7.18      1.38 o 
   6   2  10        0.21       -0.42      0.65 o 
  -5   3  10        0.21        0.54      0.70 o 
  -4   3  10        9.83       10.63      1.47 o 
  -3   3  10        0.29        0.14      1.56 o 
  -2   3  10        7.39        8.61      1.11 o 
  -1   3  10       17.47       15.49      1.41 o 
   0   3  10        0.00        0.05      0.42 o 
   1   3  10        0.13       -0.16      0.68 o 
   2   3  10        9.24        9.34      1.73 o 
   3   3  10       14.37       15.88      1.76 o 
   4   3  10        1.67        2.93      1.11 o 
   5   3  10        5.31        5.27      1.18 o 
   6   3  10        0.00        0.54      0.54 o 
  -5   4  10        0.81        1.09      0.59 o 
  -4   4  10        4.24        4.97      1.41 o 
  -3   4  10        4.98        5.63      1.42 o 
  -2   4  10       10.20        9.20      2.80 o 
  -1   4  10       19.06       19.41      1.41 o 
   0   4  10        3.36        2.54      0.77 o 
   1   4  10        0.03        4.21      0.78 o 
   2   4  10       20.35       17.54      1.34 o 
   3   4  10       69.67       69.60      3.59 o 
   4   4  10        0.50        0.54      1.04 o 
   5   4  10        1.52        2.42      0.89 o 
  -4   5  10        4.98        5.60      1.11 o 
  -3   5  10        6.27        7.25      1.47 o 
  -2   5  10       14.50       11.98      1.41 o 
  -1   5  10        2.03        1.53      1.90 o 
   0   5  10       12.81       13.15      1.19 o 
   1   5  10      195.80      185.25      3.85 o 
   2   5  10       21.83       25.39      1.70 o 
   3   5  10       21.16       19.30      2.16 o 
   4   5  10        0.96        1.40      1.07 o 
   5   5  10        0.41        0.25      0.79 o 
  -4   6  10       17.49       18.54      1.38 o 
  -3   6  10       11.87       12.94      1.66 o 
  -2   6  10        2.90        3.80      0.85 o 
  -1   6  10        2.42        1.52      1.24 o 
   0   6  10       75.85       71.01      9.76 o 
   1   6  10        4.09        4.09      1.12 o 
   2   6  10       19.86       20.16      1.46 o 
   3   6  10       13.60       14.39      1.87 o 
   4   6  10        0.60        1.78      0.93 o 
   5   6  10       13.70       13.71      1.13 o 
  -4   7  10        5.53        1.30      0.67 o 
  -3   7  10       13.69       15.50      1.56 o 
  -2   7  10        0.08       -0.68      0.68 o 
  -1   7  10        5.30        4.17      1.00 o 
   0   7  10       70.32       67.19      2.51 o 
   1   7  10        1.33       -0.89      1.27 o 
   2   7  10        2.88        8.74      1.13 o 
   3   7  10        0.79        0.74      1.01 o 
   4   7  10        2.97        3.95      0.95 o 
  -3   8  10        0.02        0.31      0.68 o 
  -2   8  10        4.76        5.68      0.80 o 
  -1   8  10        2.64        1.71      0.74 o 
   0   8  10        0.11        0.41      0.67 o 
   1   8  10        4.32        3.11      0.85 o 
   2   8  10        0.28        0.37      0.65 o 
   3   8  10        2.43        3.53      0.96 o 
   4   8  10        4.90        3.57      0.80 o 
  -2   9  10        3.00        2.94      0.56 o 
  -1   9  10        0.77        0.92      0.59 o 
   0   9  10        2.35        1.76      0.65 o 
   1   9  10        0.01        0.86      0.53 o 
   2   9  10        3.22        5.54      0.69 o 
   3   9  10        3.50        3.73      0.84 o 
  -1  10  10        2.55        2.49      1.12 o 
   0  10  10        0.03       -0.29      0.48 o 
   1  10  10        0.01        0.02      0.52 o 
   2  10  10        5.04        6.19      0.55 o 
  -1  -8  11        0.04       -0.24      0.39 o 
   0  -8  11        1.07        1.02      0.49 o 
   1  -8  11        2.12        2.03      0.55 o 
   2  -8  11        2.96        3.06      0.47 o 
  -2  -7  11        5.89        7.83      0.81 o 
  -1  -7  11        0.26        0.00      0.53 o 
   0  -7  11        0.27        0.51      0.58 o 
   1  -7  11        0.33        0.17      0.54 o 
   2  -7  11        1.38        1.28      0.55 o 
   3  -7  11        0.01       -0.24      0.60 o 
  -3  -6  11        2.64        2.17      0.65 o 
  -2  -6  11        1.33        1.21      0.56 o 
  -1  -6  11        5.09        5.28      0.89 o 
   0  -6  11        1.04        0.34      0.72 o 
   1  -6  11       16.02       14.54      1.16 o 
   2  -6  11        0.14        0.50      0.74 o 
   3  -6  11        0.07        0.64      0.60 o 
   4  -6  11        0.91        2.00      0.56 o 
  -3  -5  11        0.22        0.87      0.77 o 
  -2  -5  11        6.81        5.50      0.83 o 
  -1  -5  11        0.23       -0.67      0.67 o 
   0  -5  11        8.28       13.71      1.27 o 
   1  -5  11        3.43        1.75      1.03 o 
   2  -5  11        0.22       -0.69      0.69 o 
   3  -5  11       15.38       16.31      1.70 o 
   4  -5  11        0.00       -0.78      0.78 o 
  -4  -4  11        1.18        1.37      0.58 o 
  -3  -4  11        2.61        2.88      0.86 o 
  -2  -4  11       19.59       24.60      2.15 o 
  -1  -4  11       11.07       12.06      1.16 o 
   0  -4  11        2.64        2.54      1.38 o 
   1  -4  11        1.79        2.47      0.83 o 
   2  -4  11       30.02       30.07      1.73 o 
   3  -4  11        2.15        0.00      1.31 o 
   4  -4  11        2.76        2.42      0.81 o 
   5  -4  11        1.37        1.75      0.62 o 
  -4  -3  11        0.19        0.28      0.75 o 
  -3  -3  11        7.03        8.42      1.40 o 
  -2  -3  11       19.12       16.65      1.39 o 
  -1  -3  11      164.42      156.56      3.76 o 
   0  -3  11        6.06        6.73      0.99 o 
   1  -3  11        2.43        1.25      0.75 o 
   2  -3  11        1.36        2.67      1.20 o 
   3  -3  11       31.02       35.42      2.59 o 
   4  -3  11        6.20        4.37      1.26 o 
   5  -3  11        0.11        0.52      0.68 o 
  -4  -2  11        0.46       -0.43      0.87 o 
  -3  -2  11       14.83       13.51      1.85 o 
  -2  -2  11       78.01       70.88      2.96 o 
  -1  -2  11       33.09       30.29      1.71 o 
   0  -2  11       35.20       28.85      1.59 o 
   1  -2  11        7.99       10.04      1.03 o 
   2  -2  11       14.01       14.13      1.46 o 
   3  -2  11      201.33      229.02      6.24 o 
   4  -2  11       23.07       25.65      2.13 o 
   5  -2  11        2.41       -0.53      1.02 o 
  -4  -1  11        8.17        3.76      1.37 o 
  -3  -1  11        2.05        2.19      1.41 o 
  -2  -1  11       84.38       91.92      2.90 o 
  -1  -1  11       85.21       82.27      2.58 o 
   0  -1  11       51.04       49.21      3.73 o 
   1  -1  11       14.18       12.06      1.01 o 
   2  -1  11       31.85       30.06      1.66 o 
   3  -1  11       73.52       83.42      3.95 o 
   4  -1  11        3.32        4.37      1.22 o 
   5  -1  11       28.38       27.92      1.98 o 
  -5   0  11        4.76        2.46      0.69 o 
  -4   0  11        0.00       -1.06      1.06 o 
  -3   0  11        5.87        3.48      1.57 o 
  -2   0  11        1.51        2.69      0.91 o 
  -1   0  11        0.05       -0.67      0.82 o 
   0   0  11      287.73      297.55      4.47 o 
   1   0  11        8.65        6.68      1.85 o 
   2   0  11        6.72        3.08      0.77 o 
   3   0  11        0.13        0.95      1.16 o 
   4   0  11        7.67        7.62      1.67 o 
   5   0  11        6.78        6.15      1.30 o 
   6   0  11        0.13       -0.50      0.57 o 
  -5   1  11        2.51        1.45      0.62 o 
  -4   1  11        0.55       -1.17      1.17 o 
  -3   1  11        3.78        5.18      1.42 o 
  -2   1  11        4.07        4.24      0.93 o 
  -1   1  11       31.87       37.24      1.75 o 
   0   1  11        7.50        4.22      0.56 o 
   1   1  11      107.21       90.59      2.05 o 
   2   1  11        1.21        1.43      1.12 o 
   3   1  11        0.01        0.95      1.11 o 
   4   1  11        7.23        6.81      1.33 o 
   5   1  11        2.47        2.96      0.96 o 
   6   1  11        1.72        1.22      0.62 o 
  -5   2  11        0.22        0.19      0.64 o 
  -4   2  11        4.70        4.40      1.15 o 
  -3   2  11        0.05       -1.36      1.36 o 
  -2   2  11        0.40        0.93      1.65 o 
  -1   2  11       10.85       12.50      1.34 o 
   0   2  11       19.76       23.28      1.36 o 
   1   2  11       39.42       35.77      1.62 o 
   2   2  11        7.00        6.98      1.17 o 
   3   2  11        4.98        9.82      1.70 o 
   4   2  11        2.28        0.83      1.27 o 
   5   2  11        5.27        4.14      1.18 o 
   6   2  11        0.02       -0.12      0.56 o 
  -4   3  11        0.39       -0.19      0.99 o 
  -3   3  11        0.17       -0.96      1.15 o 
  -2   3  11        7.32        8.56      1.06 o 
  -1   3  11        2.59        4.43      0.98 o 
   0   3  11        7.71        5.80      0.81 o 
   1   3  11        4.87        3.86      0.77 o 
   2   3  11       31.20       32.18      1.69 o 
   3   3  11        9.45       11.00      1.81 o 
   4   3  11        2.99        1.36      1.23 o 
   5   3  11       13.50       13.56      1.47 o 
  -4   4  11        0.90        1.19      0.94 o 
  -3   4  11        0.31       -0.39      1.16 o 
  -2   4  11       22.04       18.52      2.36 o 
  -1   4  11       10.41        9.26      1.25 o 
   0   4  11        0.28        4.55      0.93 o 
   1   4  11        3.22        4.15      0.83 o 
   2   4  11        3.06        3.52      0.86 o 
   3   4  11        8.29        8.64      1.60 o 
   4   4  11        0.63        0.78      0.96 o 
   5   4  11        1.25        0.86      0.80 o 
  -4   5  11        3.57        3.63      0.93 o 
  -3   5  11        3.16        5.67      1.36 o 
  -2   5  11        5.42        4.86      0.94 o 
  -1   5  11        4.86        5.46      0.94 o 
   0   5  11        0.01        0.11      0.64 o 
   1   5  11        4.85        4.45      0.94 o 
   2   5  11        2.93       10.95      1.89 o 
   3   5  11        1.40        4.65      1.44 o 
   4   5  11        3.73        1.90      1.36 o 
   5   5  11        2.71        3.51      0.83 o 
  -4   6  11        3.56        3.48      0.81 o 
  -3   6  11        0.09        0.10      0.96 o 
  -2   6  11        2.03        1.89      0.80 o 
  -1   6  11       16.14       21.44      1.44 o 
   0   6  11       10.24        7.63      1.95 o 
   1   6  11       37.63       29.79      1.81 o 
   2   6  11       22.71       21.96      1.69 o 
   3   6  11       15.75       13.40      1.75 o 
   4   6  11        0.27        0.81      0.71 o 
   5   6  11        0.02        0.55      0.56 o 
  -3   7  11        4.11        5.07      0.96 o 
  -2   7  11        5.67        4.82      0.94 o 
  -1   7  11        6.36        5.21      1.52 o 
   0   7  11        0.19        1.24      0.77 o 
   1   7  11        1.16        0.79      0.78 o 
   2   7  11        0.07       -0.74      0.74 o 
   3   7  11        0.99        0.11      0.94 o 
   4   7  11        0.40        0.08      0.78 o 
  -3   8  11        0.26        1.00      0.52 o 
  -2   8  11        0.52        0.07      0.59 o 
  -1   8  11        1.85        1.05      0.71 o 
   0   8  11        0.19       -0.73      1.04 o 
   1   8  11        1.22        3.06      0.91 o 
   2   8  11        0.22        1.06      0.73 o 
   3   8  11        1.28        2.01      0.82 o 
   4   8  11        1.79        2.01      0.66 o 
  -2   9  11        0.12        0.15      0.61 o 
  -1   9  11        4.72        3.72      1.00 o 
   0   9  11        0.32        0.78      0.60 o 
   1   9  11        0.18        0.35      0.52 o 
   2   9  11        0.22        0.21      0.54 o 
   3   9  11        6.65        8.78      0.87 o 
  -1  10  11        0.35        0.49      0.78 o 
   0  10  11        0.58        0.89      0.44 o 
   1  10  11        0.99        0.97      0.44 o 
   2  10  11        0.00        0.18      0.33 o 
   0  -8  12        0.37        0.68      0.35 o 
   1  -8  12        3.12        2.88      0.99 o 
  -1  -7  12        0.00        0.01      0.42 o 
   0  -7  12        1.78        1.67      0.56 o 
   1  -7  12        1.21        2.17      0.53 o 
   2  -7  12        0.39        0.55      0.48 o 
   3  -7  12        0.01       -0.24      0.53 o 
  -2  -6  12        0.80       -0.14      0.66 o 
  -1  -6  12        0.58        0.52      0.59 o 
   0  -6  12        0.00        0.13      1.18 o 
   1  -6  12        1.01        1.51      0.59 o 
   2  -6  12        1.37        0.03      0.70 o 
   3  -6  12        0.66        0.96      0.73 o 
  -3  -5  12        0.15        0.29      0.58 o 
  -2  -5  12        0.13        0.62      1.42 o 
  -1  -5  12        6.43        4.86      1.15 o 
   0  -5  12        4.02        3.74      0.93 o 
   1  -5  12       12.84       12.58      1.15 o 
   2  -5  12        1.99        0.85      0.95 o 
   3  -5  12        2.60        3.87      1.21 o 
   4  -5  12        0.25       -0.46      0.66 o 
  -3  -4  12        0.15        1.07      0.68 o 
  -2  -4  12        0.77        1.40      0.97 o 
  -1  -4  12       11.07       14.58      1.72 o 
   0  -4  12        6.48        4.59      1.09 o 
   1  -4  12        2.64        2.90      0.79 o 
   2  -4  12        3.14        2.34      0.97 o 
   3  -4  12        3.16        2.82      1.19 o 
   4  -4  12        2.83        4.91      0.91 o 
   5  -4  12        1.60       -0.08      0.58 o 
  -4  -3  12        0.04        0.05      0.62 o 
  -3  -3  12        3.04        2.45      1.25 o 
  -2  -3  12       11.77       11.30      1.32 o 
  -1  -3  12       52.70       51.95      4.43 o 
   0  -3  12       10.63       11.26      1.13 o 
   1  -3  12        0.59        0.01      0.71 o 
   2  -3  12        7.82       10.64      1.59 o 
   3  -3  12        0.69        0.54      1.26 o 
   4  -3  12       17.29       18.91      1.80 o 
   5  -3  12        1.78        2.16      0.67 o 
  -4  -2  12        0.31       -0.46      0.75 o 
  -3  -2  12        0.85        1.40      0.94 o 
  -2  -2  12        2.97        6.47      0.96 o 
  -1  -2  12       98.47       91.11      2.91 o 
   0  -2  12        0.64        0.25      0.63 o 
   1  -2  12        0.91       -0.19      0.92 o 
   2  -2  12        0.01        0.63      0.69 o 
   3  -2  12       10.05        7.48      1.69 o 
   4  -2  12       40.14       52.76      2.90 o 
   5  -2  12        6.26        6.41      0.98 o 
  -4  -1  12        2.48        2.76      0.82 o 
  -3  -1  12        8.96       10.02      1.51 o 
  -2  -1  12        0.33        0.02      1.35 o 
  -1  -1  12       84.93       83.89      3.28 o 
   0  -1  12       58.47       55.41      2.21 o 
   1  -1  12        7.60        6.51      0.97 o 
   2  -1  12        2.46        1.83      0.90 o 
   3  -1  12       13.68       12.20      2.04 o 
   4  -1  12       16.02       15.57      1.79 o 
   5  -1  12        3.12        2.79      0.98 o 
  -4   0  12        5.69        5.59      1.06 o 
  -3   0  12        0.86        0.78      1.01 o 
  -2   0  12        2.35        2.85      0.91 o 
  -1   0  12        3.31        1.71      0.81 o 
   0   0  12        0.09        0.62      0.72 o 
   1   0  12       87.83       80.42      2.50 o 
   2   0  12        5.16        4.13      0.93 o 
   3   0  12       68.43       60.76      3.40 o 
   4   0  12        0.60        1.19      1.10 o 
   5   0  12        1.35        0.91      0.88 o 
  -4   1  12        2.33        2.83      0.93 o 
  -3   1  12        0.04       -0.39      1.04 o 
  -2   1  12       18.41       16.57      1.33 o 
  -1   1  12        2.34        2.14      0.75 o 
   0   1  12       22.83       28.26      1.54 o 
   1   1  12       16.11       13.42      1.24 o 
   2   1  12       10.71       13.51      2.03 o 
   3   1  12        4.17        1.83      1.20 o 
   4   1  12        0.00        1.74      0.88 o 
   5   1  12        3.23        3.71      1.01 o 
  -4   2  12        0.15       -0.08      0.87 o 
  -3   2  12        0.08        0.52      0.94 o 
  -2   2  12        4.86        6.77      1.02 o 
  -1   2  12        0.91        2.55      0.75 o 
   0   2  12        0.78        1.93      0.69 o 
   1   2  12       23.16       16.90      2.74 o 
   2   2  12        5.71        6.34      0.96 o 
   3   2  12        9.34       13.69      1.96 o 
   4   2  12       26.32       24.64      2.20 o 
   5   2  12        0.39        0.45      0.85 o 
  -4   3  12        1.27       -0.16      0.86 o 
  -3   3  12       18.05       16.88      1.73 o 
  -2   3  12        3.83        4.92      0.97 o 
  -1   3  12       33.85       33.33      1.75 o 
   0   3  12        1.16       -0.68      0.68 o 
   1   3  12       31.80       31.06      2.11 o 
   2   3  12       22.60       29.89      1.62 o 
   3   3  12        0.00       -0.43      1.07 o 
   4   3  12       10.78        8.74      1.65 o 
   5   3  12        1.03        0.34      0.87 o 
  -4   4  12        0.24        0.00      0.80 o 
  -3   4  12        5.74        8.61      1.38 o 
  -2   4  12       11.29       13.68      2.07 o 
  -1   4  12        8.77        7.81      1.49 o 
   0   4  12        1.05        1.33      0.67 o 
   1   4  12        1.62        0.47      0.78 o 
   2   4  12        0.13        0.39      0.62 o 
   3   4  12        2.22        1.83      0.99 o 
   4   4  12        1.40        2.53      0.96 o 
   5   4  12        0.38        1.17      0.71 o 
  -4   5  12        0.27        1.03      0.66 o 
  -3   5  12        0.03        2.37      0.83 o 
  -2   5  12        0.03        0.06      0.73 o 
  -1   5  12       11.95       11.04      1.30 o 
   0   5  12        0.01       -0.57      0.72 o 
   1   5  12       16.90       16.76      2.53 o 
   2   5  12       71.14       70.41      4.04 o 
   3   5  12        7.10       10.48      1.56 o 
   4   5  12        2.04        2.80      0.85 o 
   5   5  12        0.68        1.50      0.54 o 
  -3   6  12       12.42       12.28      1.40 o 
  -2   6  12        3.42        3.10      0.88 o 
  -1   6  12        7.76        8.48      1.09 o 
   0   6  12        8.59        9.36      1.15 o 
   1   6  12        1.40        1.16      0.95 o 
   2   6  12        4.04        5.69      0.88 o 
   3   6  12        1.69        2.60      0.93 o 
   4   6  12        0.94        0.09      0.85 o 
   5   6  12        3.51        2.30      0.63 o 
  -3   7  12        0.28        0.24      0.70 o 
  -2   7  12        0.37        0.73      1.48 o 
  -1   7  12        8.26        5.32      1.05 o 
   0   7  12       29.12       30.66      1.82 o 
   1   7  12        0.00       -0.26      0.95 o 
   2   7  12        1.00        1.05      0.62 o 
   3   7  12        0.97        1.54      0.89 o 
   4   7  12        3.07        3.30      0.83 o 
  -2   8  12        0.07       -0.11      0.52 o 
  -1   8  12        9.13        8.23      1.02 o 
   0   8  12        8.98        9.27      0.91 o 
   1   8  12        0.07        0.38      0.52 o 
   2   8  12        0.15       -0.22      0.61 o 
   3   8  12        0.42        0.52      0.74 o 
  -1   9  12        3.17        3.45      1.10 o 
   0   9  12        2.79        3.18      0.61 o 
   1   9  12        0.01        0.17      0.82 o 
   2   9  12        0.00       -0.30      0.49 o 
   3   9  12        0.44        0.65      0.48 o 
   0  10  12        0.42       -0.08      0.37 o 
   1  10  12        1.72        1.77      0.39 o 
  -1  -7  13        0.10        0.87      0.33 o 
   0  -7  13        1.02        1.00      0.44 o 
   1  -7  13        1.00        1.26      0.42 o 
   2  -7  13        0.06       -0.02      0.39 o 
  -2  -6  13        0.74        0.61      0.41 o 
  -1  -6  13        0.01        0.05      0.46 o 
   0  -6  13        0.03        0.67      0.52 o 
   1  -6  13        0.63        1.06      0.59 o 
   2  -6  13        0.31        0.35      0.56 o 
   3  -6  13        3.10        2.84      0.68 o 
  -2  -5  13        2.44        2.08      0.58 o 
  -1  -5  13        0.36        0.77      1.43 o 
   0  -5  13        0.61        0.29      0.63 o 
   1  -5  13        0.39        1.82      0.57 o 
   2  -5  13        0.03       -0.32      0.61 o 
   3  -5  13        0.10        0.42      0.70 o 
   4  -5  13        2.91        1.87      0.77 o 
  -3  -4  13        0.47        0.78      0.66 o 
  -2  -4  13        0.46        2.02      1.07 o 
  -1  -4  13        0.70        1.22      0.72 o 
   0  -4  13        0.86        1.80      1.07 o 
   1  -4  13        0.05        0.52      1.38 o 
   2  -4  13        1.48        1.48      0.79 o 
   3  -4  13        0.00       -0.98      0.98 o 
   4  -4  13        0.62        0.29      0.71 o 
  -3  -3  13        1.17        0.65      0.80 o 
  -2  -3  13        0.05       -0.78      0.78 o 
  -1  -3  13        3.40        4.01      0.88 o 
   0  -3  13       31.08       30.20      1.77 o 
   1  -3  13        0.00       -0.50      0.76 o 
   2  -3  13        1.38        3.72      0.77 o 
   3  -3  13        4.53        3.59      1.04 o 
   4  -3  13        0.21        1.28      0.72 o 
   5  -3  13        0.16        0.12      0.57 o 
  -4  -2  13        0.64        1.32      0.58 o 
  -3  -2  13        0.68        0.48      0.91 o 
  -2  -2  13        5.78        5.82      0.87 o 
  -1  -2  13        5.92        9.85      1.15 o 
   0  -2  13        9.81       12.54      1.34 o 
   1  -2  13        4.13        2.90      0.94 o 
   2  -2  13       21.88       19.26      1.51 o 
   3  -2  13        1.70       -0.67      1.24 o 
   5  -2  13        0.10        0.06      0.64 o 
  -4  -1  13        7.49        6.84      0.91 o 
  -3  -1  13       13.82       11.51      1.58 o 
  -2  -1  13        6.69        7.11      0.97 o 
  -1  -1  13       13.47       17.15      1.47 o 
   0  -1  13        0.00        0.23      0.71 o 
   1  -1  13        2.54        2.50      0.70 o 
   2  -1  13        1.00        0.70      0.66 o 
   3  -1  13        1.07        2.65      0.91 o 
   4  -1  13        2.59        2.79      1.21 o 
   5  -1  13        1.64        1.98      0.73 o 
  -4   0  13        0.02        0.06      0.72 o 
  -3   0  13        0.43       -1.17      1.17 o 
  -2   0  13       11.92       10.00      1.27 o 
  -1   0  13        6.85        6.25      1.04 o 
   0   0  13       35.46       39.62      2.03 o 
   1   0  13        4.41        6.18      0.95 o 
   2   0  13        3.10        3.54      0.91 o 
   3   0  13       24.43       23.73      2.30 o 
   4   0  13        7.56        3.90      1.38 o 
   5   0  13        2.73        1.96      0.87 o 
  -4   1  13        0.13        0.97      0.68 o 
  -3   1  13        0.15        1.40      1.07 o 
  -2   1  13        4.40        4.25      0.86 o 
  -1   1  13        1.86        2.36      0.78 o 
   0   1  13        1.47        0.93      0.71 o 
   1   1  13        2.50        3.35      0.80 o 
   2   1  13       18.19       18.68      1.53 o 
   3   1  13        1.85        3.26      1.09 o 
   4   1  13        5.42        7.29      1.51 o 
   5   1  13        0.12       -0.54      0.78 o 
  -4   2  13        0.58       -0.80      0.80 o 
  -3   2  13        0.71        1.04      1.11 o 
  -2   2  13       14.54       13.82      1.21 o 
  -1   2  13       11.04       11.01      1.56 o 
   0   2  13        0.05        1.22      1.08 o 
   1   2  13        0.79        0.53      0.70 o 
   2   2  13        4.63        4.78      1.16 o 
   3   2  13        8.85       11.02      1.73 o 
   4   2  13       27.78       31.42      2.28 o 
   5   2  13        8.56        6.60      1.03 o 
  -4   3  13        0.07        0.69      0.69 o 
  -3   3  13        0.45        0.88      0.86 o 
  -2   3  13       12.12       14.09      1.33 o 
  -1   3  13        7.44        8.72      1.26 o 
   0   3  13        2.70        2.16      0.76 o 
   1   3  13        6.01        5.04      1.01 o 
   2   3  13        3.55        7.63      0.94 o 
   3   3  13        1.39       -0.28      1.01 o 
   4   3  13        0.00        1.52      0.77 o 
   5   3  13        1.64        1.11      0.85 o 
  -4   4  13        0.01       -0.09      0.57 o 
  -3   4  13        0.05        0.40      0.83 o 
  -2   4  13        1.03        1.89      0.78 o 
  -1   4  13       10.13       11.06      1.30 o 
   0   4  13        4.44        4.53      1.02 o 
   1   4  13       19.49       20.09      1.55 o 
   2   4  13        0.04        0.57      0.83 o 
   3   4  13        0.79       -0.54      0.96 o 
   4   4  13        0.06        1.30      0.70 o 
   5   4  13        0.15        0.35      0.65 o 
  -3   5  13        2.85        4.07      1.08 o 
  -2   5  13        4.18        4.92      2.02 o 
  -1   5  13        0.56       -0.41      1.17 o 
   0   5  13        2.04        5.19      1.63 o 
   1   5  13        4.77        3.32      1.04 o 
   2   5  13        0.04        1.03      1.12 o 
   3   5  13        6.25        6.74      1.20 o 
   4   5  13        0.01       -0.38      0.84 o 
   5   5  13        0.51        1.27      0.59 o 
  -3   6  13        2.38        1.84      0.93 o 
  -2   6  13        4.47        5.50      0.88 o 
  -1   6  13        0.97        0.50      0.67 o 
   0   6  13        0.77        1.47      1.33 o 
   1   6  13        4.24        5.19      1.27 o 
   2   6  13        1.40        0.17      0.85 o 
   3   6  13        2.17        2.23      1.23 o 
   4   6  13        0.79        1.87      0.61 o 
  -3   7  13        0.00       -0.25      0.55 o 
  -2   7  13        1.32        1.01      0.59 o 
  -1   7  13        0.04        0.43      0.55 o 
   0   7  13        7.10        7.11      0.87 o 
   1   7  13       12.77       10.60      0.96 o 
   2   7  13        0.33       -0.60      0.60 o 
   3   7  13        0.52       -0.18      0.71 o 
   4   7  13        0.12       -0.54      0.54 o 
  -2   8  13        0.24        0.22      0.43 o 
  -1   8  13        2.21        1.69      1.55 o 
   0   8  13        1.62        1.93      0.69 o 
   1   8  13       10.92       10.43      0.98 o 
   2   8  13        0.08       -0.21      0.57 o 
   3   8  13        1.57        2.54      0.61 o 
  -1   9  13        2.41        2.56      0.46 o 
   0   9  13        6.24        5.71      0.80 o 
   1   9  13        0.62        0.60      0.48 o 
   2   9  13        0.17       -0.42      0.42 o 
  -1  -6  14        1.26        1.54      0.43 o 
   0  -6  14        0.04       -0.23      0.45 o 
   1  -6  14        3.08        4.09      0.62 o 
   2  -6  14        0.60        0.19      0.66 o 
  -2  -5  14        3.88        5.16      0.54 o 
  -1  -5  14        0.31        1.43      0.45 o 
   0  -5  14        1.66        0.89      0.54 o 
   1  -5  14        1.10        1.46      0.60 o 
   2  -5  14        0.40        0.38      0.59 o 
   3  -5  14        4.54        4.86      0.86 o 
  -2  -4  14        5.43        5.83      0.71 o 
  -1  -4  14        0.94        1.57      0.92 o 
   0  -4  14        0.81        1.28      0.89 o 
   1  -4  14        0.26        0.49      0.70 o 
   2  -4  14        2.98        2.16      0.70 o 
   3  -4  14        0.08        0.00      0.81 o 
   4  -4  14        1.66        2.49      0.62 o 
  -3  -3  14        0.67        1.83      0.63 o 
  -2  -3  14        0.21        0.00      0.69 o 
  -1  -3  14        7.27        6.65      1.03 o 
   0  -3  14        1.71        1.86      0.71 o 
   1  -3  14       32.91       31.79      1.64 o 
   2  -3  14        0.14        0.82      0.71 o 
   3  -3  14        0.13       -0.92      0.92 o 
   4  -3  14        4.86        2.68      0.89 o 
  -3  -2  14        0.05        0.15      0.77 o 
  -2  -2  14        6.83        7.53      2.69 o 
  -1  -2  14       10.93        8.96      1.11 o 
   0  -2  14        0.35       -0.14      1.13 o 
   1  -2  14        0.00        0.41      0.71 o 
   2  -2  14        0.50        0.07      0.77 o 
   3  -2  14       35.78       32.91      2.32 o 
   4  -2  14        0.46        1.33      0.83 o 
   5  -2  14        4.08        2.12      0.64 o 
  -3  -1  14        0.24        0.86      0.91 o 
  -2  -1  14       42.21       45.09      3.95 o 
  -1  -1  14       32.99       30.48      1.75 o 
   0  -1  14        0.05        0.28      0.64 o 
   1  -1  14       16.44       16.94      1.38 o 
   2  -1  14       25.81       30.46      1.82 o 
   3  -1  14        2.81        3.79      1.15 o 
   4  -1  14        2.45        2.29      0.80 o 
   5  -1  14        0.77        0.61      0.55 o 
  -4   0  14        4.31        3.88      0.69 o 
  -3   0  14        6.31        5.13      1.10 o 
  -2   0  14        2.67        3.92      1.05 o 
  -1   0  14       22.53       23.39      1.83 o 
   0   0  14        1.86        1.86      0.67 o 
   1   0  14        4.47        4.15      0.93 o 
   2   0  14       22.16       25.54      1.66 o 
   3   0  14        8.15        5.12      1.63 o 
   4   0  14        5.90        6.18      1.07 o 
   5   0  14        0.00       -0.06      0.56 o 
  -4   1  14        1.24        0.63      0.61 o 
  -3   1  14        0.39        1.54      0.77 o 
  -2   1  14        0.39       -0.06      1.44 o 
  -1   1  14        3.92        5.03      0.86 o 
   0   1  14        4.38        6.75      1.03 o 
   1   1  14        2.82        3.23      0.73 o 
   2   1  14       11.04       15.46      3.34 o 
   3   1  14       45.33       48.24      3.00 o 
   4   1  14        4.86        4.58      1.17 o 
   5   1  14        5.22        5.90      0.83 o 
  -4   2  14        0.43       -0.58      0.58 o 
  -3   2  14        0.02       -0.29      0.92 o 
  -2   2  14        9.87       10.66      1.21 o 
  -1   2  14       14.70       18.97      2.51 o 
   0   2  14       47.65       51.72      2.33 o 
   1   2  14        4.00        5.47      2.56 o 
   2   2  14        5.66        8.24      1.13 o 
   3   2  14        1.10        3.12      1.09 o 
   4   2  14        0.01       -0.54      1.03 o 
   5   2  14       11.19       11.81      1.09 o 
  -3   3  14        0.10        0.18      0.83 o 
  -2   3  14        5.78        2.68      1.14 o 
  -1   3  14        1.33        2.57      0.96 o 
   0   3  14       34.88       36.29      1.91 o 
   1   3  14        0.22        1.81      0.76 o 
   2   3  14        0.33        0.64      0.71 o 
   3   3  14        3.55        2.25      1.29 o 
   4   3  14        6.24        3.38      1.27 o 
   5   3  14        0.96        0.96      0.68 o 
  -3   4  14        0.12        1.66      0.78 o 
  -2   4  14        0.94        0.81      0.64 o 
  -1   4  14        6.88        5.38      1.02 o 
   0   4  14        0.00        2.28      0.69 o 
   1   4  14        0.70        1.96      0.72 o 
   2   4  14        0.45        1.39      0.71 o 
   3   4  14        1.58        3.14      1.03 o 
   4   4  14        5.25        5.93      1.10 o 
   5   4  14        0.02        0.86      0.54 o 
  -3   5  14        0.05       -0.45      0.74 o 
  -2   5  14        0.09        0.67      0.54 o 
  -1   5  14        1.11        1.51      0.72 o 
   0   5  14        0.56        1.36      0.63 o 
   1   5  14       15.35       20.99      2.25 o 
   2   5  14       10.31        9.46      1.18 o 
   3   5  14        0.86        0.80      0.84 o 
   4   5  14        0.07       -0.31      0.72 o 
  -3   6  14        3.86        4.26      0.72 o 
  -2   6  14        0.80        0.92      1.18 o 
  -1   6  14        0.02        0.65      0.56 o 
   0   6  14        0.68        1.19      0.61 o 
   1   6  14        4.65        3.63      0.83 o 
   2   6  14        0.04        0.18      0.57 o 
   3   6  14        1.39        0.58      0.88 o 
   4   6  14        0.12       -0.30      0.68 o 
  -2   7  14        0.67        1.10      0.47 o 
  -1   7  14        0.95        0.28      0.64 o 
   0   7  14        1.13        1.40      0.59 o 
   1   7  14        0.29        0.31      1.64 o 
   2   7  14        2.94        3.23      0.63 o 
   3   7  14        0.83        0.29      0.71 o 
  -1   8  14        0.19       -0.48      0.65 o 
   0   8  14        0.80        0.78      0.52 o 
   1   8  14        0.31       -0.08      0.55 o 
   2   8  14        0.65        1.05      0.50 o 
   3   8  14        0.00       -0.53      0.53 o 
   0   9  14        0.55        1.34      0.36 o 
   1   9  14        1.60        1.28      0.57 o 
   0  -6  15        0.31        1.21      0.35 o 
   1  -6  15        0.02       -0.30      0.36 o 
  -1  -5  15        2.54        3.75      0.87 o 
   0  -5  15        0.57        0.40      0.49 o 
   1  -5  15        6.01        5.20      0.68 o 
   2  -5  15        0.30        0.80      0.46 o 
   3  -5  15        0.68        0.12      0.58 o 
  -2  -4  15        1.35        0.40      0.47 o 
  -1  -4  15        0.07        0.78      0.45 o 
   0  -4  15        2.14        3.95      0.69 o 
   1  -4  15        2.13        1.85      0.69 o 
   2  -4  15        2.64        3.61      0.73 o 
   3  -4  15        3.72        3.39      0.81 o 
  -2  -3  15        2.47        1.15      0.59 o 
  -1  -3  15        3.02        3.29      0.75 o 
   0  -3  15        1.01        0.51      1.04 o 
   1  -3  15        0.13       -0.74      0.74 o 
   2  -3  15       14.31       15.13      1.21 o 
   3  -3  15        0.03       -0.81      0.81 o 
   4  -3  15        1.09        0.72      0.66 o 
  -3  -2  15        3.40        3.70      0.74 o 
  -2  -2  15        0.32        0.44      0.60 o 
  -1  -2  15        6.74        6.46      0.93 o 
   0  -2  15        8.69        9.33      1.02 o 
   1  -2  15       22.38       26.85      1.96 o 
   2  -2  15        0.99        0.41      1.05 o 
   3  -2  15        0.00       -0.52      0.93 o 
   4  -2  15        3.51        3.89      0.74 o 
  -3  -1  15        2.94        3.37      0.85 o 
  -2  -1  15        4.76        6.93      0.91 o 
  -1  -1  15       28.45       31.03      1.67 o 
   0  -1  15       15.76       16.73      3.12 o 
   1  -1  15        3.79        4.64      0.87 o 
   2  -1  15        2.69        1.91      0.84 o 
   3  -1  15       20.05       17.27      1.76 o 
   4  -1  15        0.54        0.64      0.69 o 
  -3   0  15        1.95        2.01      0.90 o 
  -2   0  15       14.38       13.11      1.13 o 
  -1   0  15        1.21        2.61      0.76 o 
   0   0  15        1.91        1.39      0.75 o 
   1   0  15        1.07        0.89      0.65 o 
   2   0  15        0.57        0.35      0.69 o 
   3   0  15       12.06       11.66      1.55 o 
   4   0  15        1.56       -0.70      0.96 o 
   5   0  15        0.00       -0.23      0.54 o 
  -3   1  15        0.28       -0.77      0.77 o 
  -2   1  15        0.01       -0.40      0.69 o 
  -1   1  15        3.77        3.43      0.84 o 
   0   1  15        0.15       -0.41      0.66 o 
   1   1  15        0.08        0.44      1.31 o 
   2   1  15        0.21        0.02      0.60 o 
   3   1  15        4.16        3.97      1.30 o 
   4   1  15        9.10       11.58      1.36 o 
   5   1  15        0.50        1.09      0.55 o 
  -3   2  15        1.79        2.38      0.84 o 
  -2   2  15        0.79        1.44      0.58 o 
  -1   2  15        8.86       13.52      3.27 o 
   0   2  15        1.00        3.29      0.80 o 
   1   2  15       11.51        9.46      1.50 o 
   2   2  15        0.37        1.53      0.84 o 
   3   2  15        7.49        6.78      1.36 o 
   4   2  15        0.05        1.35      0.71 o 
   5   2  15        0.47        1.59      0.44 o 
  -3   3  15        0.14        0.80      0.71 o 
  -2   3  15        4.07        2.67      0.74 o 
  -1   3  15        3.96        1.69      0.84 o 
   0   3  15        5.80        5.37      1.93 o 
   1   3  15       14.69       17.77      2.00 o 
   2   3  15        1.75        2.72      0.87 o 
   3   3  15        7.84        7.84      1.37 o 
   4   3  15        2.17        2.37      0.85 o 
  -3   4  15        0.03        0.34      0.63 o 
  -2   4  15        4.28        5.18      0.76 o 
  -1   4  15        2.93        4.45      0.81 o 
   0   4  15       28.73       26.39      1.66 o 
   1   4  15       10.31       10.62      1.11 o 
   2   4  15       12.32       11.85      1.14 o 
   3   4  15        5.83        6.73      1.27 o 
   4   4  15        0.07        1.35      0.73 o 
  -3   5  15        0.28       -0.61      0.61 o 
  -2   5  15        4.08        4.38      0.70 o 
  -1   5  15        1.10       -0.03      0.87 o 
   0   5  15        0.35        1.00      0.63 o 
   1   5  15        2.34        1.21      0.73 o 
   2   5  15        0.43        0.59      0.66 o 
   3   5  15        2.43        1.55      0.94 o 
   4   5  15        1.13        1.39      0.69 o 
  -2   6  15        4.12        2.77      0.67 o 
  -1   6  15        0.18        0.73      0.60 o 
   0   6  15        0.71        0.21      0.73 o 
   1   6  15        0.18        0.17      0.60 o 
   2   6  15        0.16       -0.09      0.62 o 
   3   6  15        4.16        3.21      0.96 o 
   4   6  15        0.43       -0.52      0.52 o 
  -2   7  15        2.63        2.72      0.44 o 
  -1   7  15        1.39        0.43      0.56 o 
   0   7  15        2.69        2.29      0.67 o 
   1   7  15        0.05        0.21      0.45 o 
   2   7  15        0.12        0.75      0.42 o 
   3   7  15        1.06        0.66      0.62 o 
  -1   8  15        1.05        0.01      0.77 o 
   0   8  15        0.83        1.00      0.45 o 
   1   8  15        0.14       -0.35      0.47 o 
   2   8  15        0.57        0.91      0.44 o 
   0  -5  16        0.10        0.54      0.36 o 
   1  -5  16        0.20        0.21      0.42 o 
   2  -5  16        1.95        1.76      0.41 o 
  -1  -4  16        1.65        1.56      0.45 o 
   0  -4  16        0.21       -0.11      0.55 o 
   1  -4  16        2.19        1.30      0.59 o 
   2  -4  16        0.03       -0.51      0.51 o 
   3  -4  16        7.82        6.13      0.78 o 
  -2  -3  16        1.31        1.75      0.42 o 
  -1  -3  16        1.74        0.90      0.54 o 
   0  -3  16        3.26        4.46      1.12 o 
   1  -3  16        0.69        1.58      0.60 o 
   2  -3  16        0.09        0.79      0.75 o 
   3  -3  16        0.00        0.32      0.70 o 
  -2  -2  16        0.11        0.52      0.47 o 
  -1  -2  16        0.00       -0.59      0.62 o 
   0  -2  16        1.38        2.25      0.67 o 
   1  -2  16        2.64        2.68      1.31 o 
   2  -2  16        4.36        4.72      1.06 o 
   3  -2  16        0.94        0.74      0.74 o 
   4  -2  16        0.90        1.25      0.53 o 
  -2  -1  16        1.75        3.32      1.58 o 
  -1  -1  16        1.06        1.97      0.96 o 
   0  -1  16        7.15        7.93      0.98 o 
   1  -1  16        0.30       -0.07      0.66 o 
   2  -1  16        0.00        0.87      0.58 o 
   3  -1  16        3.86        4.54      1.04 o 
   4  -1  16        3.78        3.77      0.81 o 
  -3   0  16        0.50       -0.48      0.65 o 
  -2   0  16        4.78        6.30      0.78 o 
  -1   0  16        7.81        7.22      1.40 o 
   0   0  16        0.54        1.14      0.85 o 
   1   0  16        0.45        0.68      1.13 o 
   2   0  16        2.37        2.32      0.78 o 
   3   0  16        0.05        0.41      0.78 o 
   4   0  16        2.05        2.95      0.81 o 
  -3   1  16        1.42        1.19      0.66 o 
  -2   1  16        0.63        1.42      0.64 o 
  -1   1  16        4.33        4.80      0.89 o 
   0   1  16        0.02       -0.31      0.68 o 
   1   1  16        0.03        0.02      0.65 o 
   2   1  16        4.66        4.98      0.81 o 
   3   1  16        0.36        1.38      0.74 o 
   4   1  16        0.63        1.20      0.77 o 
  -3   2  16        0.75        0.19      0.60 o 
  -2   2  16        1.31        2.47      0.62 o 
  -1   2  16        0.01       -0.08      0.68 o 
   0   2  16        0.36        1.53      0.74 o 
   1   2  16        1.43        3.81      0.66 o 
   2   2  16        4.74        2.63      0.87 o 
   3   2  16        0.12        0.32      0.95 o 
   4   2  16        1.83        1.12      0.78 o 
  -3   3  16        0.08       -0.21      0.54 o 
  -2   3  16        0.05        0.07      0.50 o 
  -1   3  16        5.05        4.92      0.80 o 
   0   3  16       15.42       16.55      1.69 o 
   1   3  16       17.70       15.16      1.26 o 
   2   3  16        0.28       -0.67      0.72 o 
   3   3  16        6.26        7.33      1.33 o 
   4   3  16        2.29        2.07      0.81 o 
  -2   4  16        0.76        1.15      0.65 o 
  -1   4  16        0.08        0.00      0.91 o 
   0   4  16        0.53        1.48      0.73 o 
   1   4  16        7.34        6.65      1.67 o 
   2   4  16        3.22        2.87      0.79 o 
   3   4  16        0.26        0.46      0.86 o 
   4   4  16        0.34        0.50      0.63 o 
  -2   5  16        0.02        0.03      0.79 o 
  -1   5  16        0.09       -0.19      0.58 o 
   0   5  16        0.78        1.56      0.55 o 
   1   5  16        2.20        2.61      0.78 o 
   2   5  16        0.06        1.00      0.54 o 
   3   5  16        0.07       -0.39      0.76 o 
   4   5  16        0.00       -0.08      0.53 o 
  -2   6  16        0.01       -0.01      0.37 o 
  -1   6  16        1.95        3.29      0.52 o 
   0   6  16        0.00       -0.05      0.65 o 
   1   6  16        0.02       -0.59      0.59 o 
   2   6  16        0.30        0.65      0.52 o 
   3   6  16        0.00        1.18      0.58 o 
  -1   7  16        0.58       -0.09      0.43 o 
   0   7  16        0.05       -0.29      0.45 o 
   1   7  16        0.07       -0.07      0.43 o 
   2   7  16        0.40        0.77      0.49 o 
   1   8  16        0.34        0.22      0.37 o 
   0  -4  17        3.69        3.73      0.80 o 
   1  -4  17        0.05        0.07      0.39 o 
   2  -4  17        0.11        0.29      0.37 o 
  -1  -3  17        0.55        1.69      0.43 o 
   0  -3  17        0.45        0.56      0.64 o 
   1  -3  17        0.00        0.97      0.46 o 
   2  -3  17        0.77        1.82      0.49 o 
   3  -3  17        1.20        0.32      0.57 o 
  -1  -2  17        0.41        0.25      0.56 o 
   0  -2  17        0.00        0.63      0.52 o 
   1  -2  17        2.65        2.23      0.66 o 
   2  -2  17        0.11       -0.11      0.53 o 
   3  -2  17        0.24        1.51      0.48 o 
  -2  -1  17        0.00       -0.36      0.43 o 
  -1  -1  17        2.15        1.58      0.59 o 
   0  -1  17        1.26        2.67      0.73 o 
   1  -1  17        3.38        3.57      0.72 o 
   2  -1  17        0.41        0.25      0.58 o 
   3  -1  17        0.16       -0.57      0.64 o 
  -2   0  17        5.60        5.89      1.17 o 
  -1   0  17        7.26       10.46      0.93 o 
   0   0  17        0.67        1.95      1.85 o 
   1   0  17        1.15        0.97      0.65 o 
   2   0  17        0.03       -0.66      0.66 o 
   3   0  17        3.43        3.03      0.84 o 
   4   0  17        0.50        0.49      0.59 o 
  -2   1  17        7.73        8.25      0.98 o 
  -1   1  17        3.15        3.31      0.82 o 
   0   1  17        2.09        2.85      0.75 o 
   1   1  17        0.18       -0.02      0.61 o 
   2   1  17        0.14        0.47      0.58 o 
   3   1  17       11.96       10.30      1.27 o 
   4   1  17        0.03        0.10      0.56 o 
  -2   2  17        5.42        5.12      0.62 o 
  -1   2  17        3.07        2.25      0.73 o 
   0   2  17        0.16        1.24      0.65 o 
   1   2  17        3.58        3.97      0.81 o 
   2   2  17       11.26       14.04      1.81 o 
   3   2  17        1.56        2.50      0.82 o 
   4   2  17        1.39        1.97      0.63 o 
  -2   3  17        0.01       -0.24      0.59 o 
  -1   3  17        1.46        1.84      0.69 o 
   0   3  17        0.64        0.56      0.78 o 
   1   3  17        6.77        4.88      0.94 o 
   2   3  17       11.88       13.36      2.40 o 
   3   3  17        0.18       -0.47      0.67 o 
   4   3  17        1.33        2.28      0.55 o 
  -2   4  17        0.36        0.57      0.41 o 
  -1   4  17        0.09        0.00      0.53 o 
   0   4  17        7.95       10.14      0.97 o 
   1   4  17        0.35        0.34      1.08 o 
   2   4  17        0.15        0.10      0.58 o 
   3   4  17        1.36        0.83      0.82 o 
  -1   5  17        0.00        0.23      0.42 o 
   0   5  17        0.92        1.04      0.87 o 
   1   5  17        0.46        0.38      0.62 o 
   2   5  17        0.44        0.84      0.45 o 
   3   5  17        0.87        0.45      0.67 o 
  -1   6  17        0.00       -0.38      0.42 o 
   0   6  17        1.29        1.54      0.51 o 
   1   6  17        0.03        0.24      0.51 o 
   2   6  17        0.00        0.19      0.42 o 
   0   7  17        0.03        0.24      0.50 o 
   1   7  17        0.01        0.09      0.37 o 
   0  -3  18        2.37        1.25      0.57 o 
   1  -3  18        0.21        0.08      0.36 o 
  -1  -2  18        0.75        0.57      0.35 o 
   0  -2  18        1.02        1.93      0.45 o 
   1  -2  18        0.69        0.63      0.57 o 
   2  -2  18        0.31       -0.42      0.42 o 
  -1  -1  18        0.02        0.64      0.39 o 
   0  -1  18        0.03       -0.23      0.63 o 
   1  -1  18        0.69        1.11      0.49 o 
   2  -1  18        0.24        0.33      0.48 o 
   3  -1  18        0.50       -0.50      0.54 o 
  -1   0  18        3.65        3.87      0.52 o 
   0   0  18        0.60        1.66      0.53 o 
   1   0  18        0.01        0.25      0.49 o 
   2   0  18        2.29        2.28      0.58 o 
   3   0  18        0.03        0.22      0.59 o 
  -1   1  18        6.51        5.34      0.65 o 
   0   1  18        1.84        3.28      0.61 o 
   1   1  18        0.26        0.25      0.53 o 
   2   1  18        0.00       -0.04      0.77 o 
   3   1  18        0.49        0.06      0.67 o 
  -1   2  18        2.89        2.58      0.55 o 
   0   2  18        1.58        1.72      0.52 o 
   1   2  18        0.41        0.31      0.61 o 
   2   2  18        0.64        0.81      0.49 o 
   3   2  18        9.41        9.01      0.98 o 
  -1   3  18        0.20       -0.45      0.45 o 
   0   3  18        0.04        0.40      0.50 o 
   1   3  18        2.02        1.83      0.83 o 
   2   3  18        0.67        0.88      0.69 o 
   3   3  18        1.86        2.08      0.65 o 
  -1   4  18        0.02        0.32      0.40 o 
   0   4  18        0.86       -0.28      0.71 o 
   1   4  18        4.29        5.69      0.80 o 
   2   4  18        1.89        1.40      0.51 o 
   3   4  18        0.17        0.60      0.55 o 
  -1   5  18        2.59        2.05      0.43 o 
   0   5  18        0.00        0.53      0.64 o 
   1   5  18        2.04        3.52      0.90 o 
   2   5  18        0.45        0.35      0.41 o 
   0   6  18        0.19       -0.28      0.39 o 
   1   6  18        0.39        0.98      0.40 o 
   0  -1  19        0.05        0.16      0.35 o 
   1  -1  19        0.23        0.60      0.66 o 
   2  -1  19        0.00        0.43      0.39 o 
   0   0  19        0.79        0.84      0.40 o 
   1   0  19        0.00       -0.43      0.43 o 
   2   0  19        0.26        0.92      0.38 o 
   0   1  19        2.00        2.14      0.49 o 
   1   1  19        0.36        0.80      0.57 o 
   2   1  19        0.24        0.32      0.40 o 
  -1   2  19        0.01       -0.28      0.35 o 
   0   2  19        0.81        0.40      0.41 o 
   1   2  19        0.26        0.06      0.44 o 
   2   2  19        0.70       -0.21      0.47 o 
   0   3  19        0.01       -0.07      0.41 o 
   1   3  19        0.66        1.03      0.51 o 
   2   3  19        4.27        4.79      1.08 o 
   0   4  19        0.00       -0.33      0.39 o 
   1   4  19        0.28        0.43      0.38 o 
   2   4  19        4.74        4.36      0.48 o 
                                                 
